# Supplementary material for: Severe conservation risks of roads on apex predators
Source: Sci Rep. 2022 Feb 21;12:2902. doi: 10.1038/s41598-022-05294-9 (PMC8861172; doi:10.1038/s41598-022-05294-9)
Supplement: Supplementary file 3 — Supplementary Dataset S1. [file 41598_2022_5294_MOESM3_ESM.xlsx]

## Sheet: Sheet1
Country	Data type	Species	Start year	Finish year	Number of years	Number of killed animals	Killed animals per year	Reference
Algeria	Article	Hyaena hyaena	2008	2018	10	68	6.8	Derouiche, L., Bounaceur, F., Benamor, N., Hadjloum, M., Benameur-Hasnaoui, H., Ounas, H., ... & Aulagnier, S. (2020). Distribution and status of the striped hyena Hyaena hyaena (Linnaeus, 1758)(Mammalia, Hyaenidae) in Algeria. Mammalia, 84 (5), 421-428.
Argentina	Article	Chrysocyon brachyurus	2005	2020	15	11	0.73	Di Nucci, D. L., de las Mercedes Guerisoli, M., Bagilet, A. S., & Orozco, M. (2020). Nuevos hallazgos y localidades de Dioctophyme renale (Nematoda, Enoplida, Dioctophymatidae) en Chrysocyon brachyurus (Carnivora: Canidae) para la República Argentina. Notas sobre Mamí­feros Sudamericanos. DOI: 10.31687/saremNMS.2020.0.11
Argentina	Book chapter	Chrysocyon brachyurus	2012	2014	3	6	2	Soler, Orozco & Gonzales (2015). Capitulo 2: Estado de conservación del Aguará Guazú (Chrysocyon brachyurus) en la Argentina: Amenazas locales. Acciones desarrolladas, en desarrollo y perspectivas de conservación en las provincias. In: Estado de conservación del aguará guazú (Chrysocyon brachyurus) en la Argentina. Fundación de Historia Natural Félix de Azara.
Argentina	Report	Leopardus pardalis	1998	1998	1	1	1	Administración de Parques Nacionales. (2000). Atropellamientos de fauna en rutas y caminos internos del Parque Nacional Iguazú, Misiones. Informe preliminar. 13 pp. Iguazú
Argentina	Article	Leopardus pardalis	2012	2016	4	8	2	Bauni, V., Anfuso, J., & Schivo, F. (2017). Mortalidad de fauna silvestre por atropellamientos en el bosque atlántico del Alto Paraná, Argentina. Revista Ecosistemas, 26(3), 54-66.
Argentina	Report	Leopardus pardalis	2009	2009	1	NA	NA	Nigro, N. A., Lodeiro Ocampo, N. (2009). Atropellamiento de fauna silvestre en las rutas de la provincia de Misiones, Argentina. Análisis y propuestas preliminares para minimizar su impacto. Reportes Tigreros, Serie Conservación, 2. Red Yaguareté, Buenos Aires.
Argentina	Article	Panthera onca	2012	2016	4	1	0.25	Bauni, V., Anfuso, J., & Schivo, F. (2017). Mortalidad de fauna silvestre por atropellamientos en el bosque atlántico del Alto Paraná, Argentina. Revista Ecosistemas, 26(3), 54-66.
Argentina	Report	Panthera onca	2010	2010	1	NA	NA	Nigro, N. A., Lodeiro Ocampo, N. (2009). Atropellamiento de fauna silvestre en las rutas de la provincia de Misiones, Argentina. Análisis y propuestas preliminares para minimizar su impacto. Reportes Tigreros, Serie Conservación, 2. Red Yaguareté, Buenos Aires.
Argentina	Report	Panthera onca	1993	1993	1	1	1	Selva Paranaense (2011). Plan de acción para la conservación de la población de Yaguareté (Panthera onca) del corredor verde de Misiones. Documento elaborado por la Subcomisión Selva Paranaense para el Plan Estratégico Nacional de Conservación del Yaguareté.
Argentina	Report	Panthera onca	1995	1995	1	1	1	Selva Paranaense (2011). Plan de acción para la conservación de la población de Yaguareté (Panthera onca) del corredor verde de Misiones. Documento elaborado por la Subcomisión Selva Paranaense para el Plan Estratégico Nacional de Conservación del Yaguareté.
Argentina	Report	Puma concolor	2000	2000	1	1	1	Administración de Parques Nacionales. (2000). Atropellamientos de fauna en rutas y caminos internos del Parque Nacional Iguazú, Misiones. Informe preliminar. 13 pp. Iguazú
Argentina	Article	Puma concolor	2012	2016	4	2	0.5	Bauni, V., Anfuso, J., & Schivo, F. (2017). Mortalidad de fauna silvestre por atropellamientos en el bosque atlántico del Alto Paraná, Argentina. Revista Ecosistemas, 26(3), 54-66.
Argentina	Report	Puma concolor	2005	2005	1	1	1	Chebez, J. C., & Nigro, N. A. (2010). Aportes preliminares para un plan de conservación y manejo del Puma (Puma concolor) en la República Argentina. Buenos Aires.
Argentina	Report	Puma concolor	NA	NA	NA	6	NA	Chebez, J. C., & Nigro, N. A. (2010). Aportes preliminares para un plan de conservación y manejo del Puma (Puma concolor) en la República Argentina. Buenos Aires.
Argentina	Article	Puma concolor	2015	2019	4	14	3.5	De Lucca, E. R., & Chimento, N. R. (2020). El puma (Puma concolor) en las pampas de la provincia de Buenos Aires: Una actualización sobre distribución geográfica y conflicto con el hombre. Historia Natural, 10(2), 53-79.
Argentina	Article	Puma concolor	2015	2016	1	1	1	González-Calderón, A. (2020). Seasonal and spatial patterns of mammalian road kill in northeastern Cordoba Province, Argentina. Studies on Neotropical Fauna and Environment. DOI: 10.1080/01650521.2020.1829892
Belgium	Thesis	Canis lupus	NA	NA	NA	1	NA	Hans, S. (2019). Etude des impacts spatio-temporels du retour du loup dans le paysage du massif de Saint-Hubert. Master Thesis, Université de Liège.
Botswana	Data repository	Crocuta crocuta	2014	2014	1	1	1	Collinson, W., Patterson-Abrolat, C., & Roxburgh, L. (2021). Roadkill occurrence records from Africa. Endangered Wildlife Trust. Dataset requested viahttps://www.ewt.org.za/resources/resources-biodiversity-data/
Botswana	Data repository	Parahyaena brunnea	2017	2017	1	1	1	Collinson, W., Patterson-Abrolat, C., & Roxburgh, L. (2021). Roadkill occurrence records from Africa. Endangered Wildlife Trust. Dataset requested viahttps://www.ewt.org.za/resources/resources-biodiversity-data/
Brazil	Database	Chrysocyon brachyurus	2019	2019	1	1	1	Sistema Urubu (2021). Dados de atropelamento no Brasil. Available at: https://sistemaurubu.com.br
Brazil	Database	Chrysocyon brachyurus	2021	2021	1	1	1	Sistema Urubu (2021). Dados de atropelamento no Brasil. Available at: https://sistemaurubu.com.br
Brazil	Article	Chrysocyon brachyurus	2005	2014	10	570	57	Abra, F.D., Huijser, M.P., Magioli, M., Bovo, A.A.A., & de Barros, K.M.P.M. (2021). An estimate of wild mammal roadkill in São Paulo state, Brazil. Heliyon, 7(1), e06015. https://doi.org/10.1016/j.heliyon.2021.e06015
Brazil	Thesis	Chrysocyon brachyurus	2004	2005	1	1	1	Bagatini, T. (2006) Evolução dos índices de atropelamento de vertebrados silvestres nas rodovias do entorno da estação ecológica águas emendadas, DF, Brasil e eficácia de medidas mitigadoras. Master thesis, Universidade de Brasília
Brazil	Article	Chrysocyon brachyurus	2007	2008	1	1	1	Bager, A., Satos, A. L. P. G., & Rosa, C. A. (2012). Variação sazonal da fauna selvagem atropelada na rodovia MG 354, Sul de Minas Gerais – Brasil. Biotemas, 25(1), 73-79.
Brazil	Article	Chrysocyon brachyurus	2006	2008	2	7	3.5	Braz, V. D. S., & Franca, F. G. R. (2016). Wild vertebrate roadkill in the Chapada dos Veadeiros National Park, Central Brazil. Biota Neotropica, 16(1).
Brazil	Article	Chrysocyon brachyurus	2010	2011	1	1	1	Brum, T. R., Santos-Filho, M., Canale, G. R., & Ignácio, A. R. A. (2018). Effects of roads on the vertebrates diversity of the indigenous territory paresi and its surrounding. Brazilian Journal of Biology, 78(1), 125–132. http://doi.org/10.1590/1519-6984.08116
Brazil	Article	Chrysocyon brachyurus	2006	2008	3	6	2	Bueno, C., & Almeida, P. A. L. (2010). Sazonalidade de atropelamentos e os padrões de movimentos em mamíferos na BR – 040 (Rio de Janeiro – Juiz de Fora). Revista Brasileira de Zoociências, 12(3), 219-226.
Brazil	Article	Chrysocyon brachyurus	2002	2004	3	3	1	Cáceres, N. C., Casella, J., & dos Santos Goulart, C. (2012). Variaçao espacial e sazonal de atropelamentos de mamíferos no bioma cerrado, rodovia BR 262, Sudoeste do Brasil. Mastozoología neotropical, 19(1).
Brazil	Article	Chrysocyon brachyurus	2001	2008	7	1	0.14	Cáceres, N. C., Hannibal, W., Freitas, D. R., Silva, E. L., Roman, C., & Casella, J. (2010). Mammal occurrence and roadkill in two adjacent ecoregions (Atlantic Forest and Cerrado) in south-western Brazil. Zoologia, 27(5).
Brazil	Thesis	Chrysocyon brachyurus	2012	2013	1	8	8	Carvalho, C. F. (2014). Atropelamento de vertebrados, hotspots de atropelamentos e parâmetros associados, BR-050, trecho Uberlândia-Uberaba. Master thesis, Universidade Federal de Uberlândia.
Brazil	Article	Chrysocyon brachyurus	2012	2012	1	5	5	Carvalho, C. F., Custódio, A. E. I., & Junior, O. M. (2015). Wild vertebrates roadkill aggregations on the BR-050 highway, state of Minas Gerais, Brazil. Bioscience Journal, 31(3).
Brazil	Article	Chrysocyon brachyurus	2013	2013	1	10	10	Carvalho, C. F., Custódio, A. E. I., & Junior, O. M. (2015). Wild vertebrates roadkill aggregations on the BR-050 highway, state of Minas Gerais, Brazil. Bioscience Journal, 31(3).
Brazil	Article	Chrysocyon brachyurus	2014	2014	1	2	2	Carvalho, C. F., Custódio, A. E. I., & Junior, O. M. (2015). Wild vertebrates roadkill aggregations on the BR-050 highway, state of Minas Gerais, Brazil. Bioscience Journal, 31(3).
Brazil	Congress proceedings	Chrysocyon brachyurus	2002	2004	3	4	1.33	Casella, J., Cáceres, N. C., Goulart, C. S., & Paranhos-Filho, A. C. (2006). Uso de sensoriamento remoto e análise espacial na interpretação de atropelamentos de fauna entre Campo Grande e Aquidauana, MS. Anais 1º Simpósio de Geotecnologias no Pantanal, Embrapa Informática Agropecuária/INPE, Campo Grande, Brasil, 321-326.
Brazil	Report	Chrysocyon brachyurus	NA	NA	NA	1	NA	Catella, A. C., Tomás, W. M., & Mourão, G. D. M. (2010). BR-262 no Pantanal: cenário de encontros entre homens e animais silvestres. Embrapa Pantanal-Documentos (INFOTECA-E).
Brazil	Article	Chrysocyon brachyurus	2006	2006	1	1	1	Ciocheti, G., de Assis, J. C., Ribeiro, J. W., & Ribeiro, M. C. (2017). Highway widening and underpass effects on vertebrate road mortality. Biotropica, 49(6), 765-769.
Brazil	Article	Chrysocyon brachyurus	2006	2006	1	7	7	Ciocheti, G., de Assis, J. C., Ribeiro, J. W., & Ribeiro, M. C. (2017). Highway widening and underpass effects on vertebrate road mortality. Biotropica, 49(6), 765-769.
Brazil	Article	Chrysocyon brachyurus	2007	2007	1	2	2	Ciocheti, G., de Assis, J. C., Ribeiro, J. W., & Ribeiro, M. C. (2017). Highway widening and underpass effects on vertebrate road mortality. Biotropica, 49(6), 765-769.
Brazil	Article	Chrysocyon brachyurus	2007	2007	1	4	4	Ciocheti, G., de Assis, J. C., Ribeiro, J. W., & Ribeiro, M. C. (2017). Highway widening and underpass effects on vertebrate road mortality. Biotropica, 49(6), 765-769.
Brazil	Article	Chrysocyon brachyurus	2008	2008	1	3	3	Ciocheti, G., de Assis, J. C., Ribeiro, J. W., & Ribeiro, M. C. (2017). Highway widening and underpass effects on vertebrate road mortality. Biotropica, 49(6), 765-769.
Brazil	Article	Chrysocyon brachyurus	2008	2008	1	7	7	Ciocheti, G., de Assis, J. C., Ribeiro, J. W., & Ribeiro, M. C. (2017). Highway widening and underpass effects on vertebrate road mortality. Biotropica, 49(6), 765-769.
Brazil	Article	Chrysocyon brachyurus	2009	2009	1	1	1	Ciocheti, G., de Assis, J. C., Ribeiro, J. W., & Ribeiro, M. C. (2017). Highway widening and underpass effects on vertebrate road mortality. Biotropica, 49(6), 765-769.
Brazil	Article	Chrysocyon brachyurus	2010	2010	1	4	4	Ciocheti, G., de Assis, J. C., Ribeiro, J. W., & Ribeiro, M. C. (2017). Highway widening and underpass effects on vertebrate road mortality. Biotropica, 49(6), 765-769.
Brazil	Article	Chrysocyon brachyurus	2010	2010	1	9	9	Ciocheti, G., de Assis, J. C., Ribeiro, J. W., & Ribeiro, M. C. (2017). Highway widening and underpass effects on vertebrate road mortality. Biotropica, 49(6), 765-769.
Brazil	Article	Chrysocyon brachyurus	2005	2005	1	1	1	da Silva Zanzini, A. C., Machado, F. S., de Oliveira, J. E., & de Oliveira, E. C. M. (2018). Roadkills of medium and large-sized mammals on Highway BR-242, midwest Brazil: A proposal of new Indexes for evaluating animal roadkill rates. Oecologia Australis, 22(3), 248–257. http://doi.org/10.4257/oeco.2018.2203.04
Brazil	Article	Chrysocyon brachyurus	2012	2012	1	1	1	de Almeida Jácomo, A. T., Silveira, L., & Diniz-Filho, J. A. F. (2004). Niche separation between the maned wolf (Chrysocyon brachyurus), the crab-eating fox (Dusicyon thous) and the hoary fox (Dusicyon vetulus) in central Brazil. Journal of Zoology, 262(1), 99-106.
Brazil	Article	Chrysocyon brachyurus	2012	2012	1	1	1	de Araújo, D. R., Ribeiro, P., & Teles, L. T. (2019). Can human demographic or biological factors influence mammal roadkill? A case study in the GO-060 highway. Oecologia Australis, 23(1), 16-27.
Brazil	Article	Chrysocyon brachyurus	2003	2004	1	1	1	do Prado, T. R., Ferreira, A. A., & Guimarães, Z. F. S. (2006). Efeito da implantação de rodovias no cerrado brasileiro sobre a fauna de vertebrados. Acta Scientiarum. Biological Sciences, 28(3), 237-241
Brazil	Article	Chrysocyon brachyurus	2007	2008	1	1	1	dos Santos, A.L.P.G., da Rosa, C.A., & Bager, A. (2012). Variação sazonal da fauna selvagem atropelada na rodovia MG 354, Sul de Minas Gerais – Brasil. Biotemas, 25(1), 73-79.
Brazil	Thesis	Chrysocyon brachyurus	2015	2015	1	12	12	Figueiró, J.P.D.S. (2017). Histórico sobre atropelamentos de fauna em autoestradas no Sul do Brasil: mortalidade e legislação. Trabalho Conclusão de Curso de Graduação, Universidade Federal do Paraná.
Brazil	Congress proceedings	Chrysocyon brachyurus	1996	2004	8	NA	NA	Fischer, W.A., Ramos-Neto, M.B., Silveira, L., & Jacomo, A.T.A. (2003). Human transportation network as ecological barrier for wildlife on Brazilian Pantanal-Cerrado corridors. ICOET Proceedings.
Brazil	Thesis	Chrysocyon brachyurus	1996	1997	2	8	4	Fisher, W. (1997). Efeitos da BR-262 na mortalidade de vertebrados silvestres: síntese naturalística para conservação da região do Pantanal, MS. Tese de mestrado em Ciências Biológicas/ Ecologia, Universidade Federal do Mato Grosso do Sul. Campo Grande.
Brazil	Report	Chrysocyon brachyurus	2010	2012	2	5	2.5	GDF (2012). Resumo dos Resultados de 24 meses: Fevereiro de 2010 a Março de 2012. Instituto do Meio Ambiente e dos Recursos Hídricos do Distrito Federal Brasília Ambiental – IBRAM. Brasilia - DF. Available at: http://www.ibram.df.gov.br/wp-content/uploads/2018/03/Relat%C3%B3rio-Simplificado-de-24 meses-do-Rodofauna-2010-2012.pdf
Brazil	Data paper	Chrysocyon brachyurus	2001	2001	1	2	2	Grilo, C., Coimbra, M. R., Cerqueira, R. C., Barbosa, P., Dornas, R. A., Gonçalves, L. O., ... & Kindel, A. (2018). Brazil Road-kill: a data set of wildlife terrestrial vertebrate road?kills. Ecology, 99, 2625-2625. https://doi.org/10.1002/ecy.2464
Brazil	Data paper	Chrysocyon brachyurus	2004	2004	1	1	1	Grilo, C., Coimbra, M. R., Cerqueira, R. C., Barbosa, P., Dornas, R. A., Gonçalves, L. O., ... & Kindel, A. (2018). Brazil Road-kill: a data set of wildlife terrestrial vertebrate road?kills. Ecology, 99, 2625-2625. https://doi.org/10.1002/ecy.2464
Brazil	Data paper	Chrysocyon brachyurus	2005	2005	1	1	1	Grilo, C., Coimbra, M. R., Cerqueira, R. C., Barbosa, P., Dornas, R. A., Gonçalves, L. O., ... & Kindel, A. (2018). Brazil Road-kill: a data set of wildlife terrestrial vertebrate road?kills. Ecology, 99, 2625-2625. https://doi.org/10.1002/ecy.2464
Brazil	Data paper	Chrysocyon brachyurus	2006	2006	1	15	15	Grilo, C., Coimbra, M. R., Cerqueira, R. C., Barbosa, P., Dornas, R. A., Gonçalves, L. O., ... & Kindel, A. (2018). Brazil Road-kill: a data set of wildlife terrestrial vertebrate road?kills. Ecology, 99, 2625-2625. https://doi.org/10.1002/ecy.2464
Brazil	Data paper	Chrysocyon brachyurus	2007	2007	1	7	7	Grilo, C., Coimbra, M. R., Cerqueira, R. C., Barbosa, P., Dornas, R. A., Gonçalves, L. O., ... & Kindel, A. (2018). Brazil Road-kill: a data set of wildlife terrestrial vertebrate road?kills. Ecology, 99, 2625-2625. https://doi.org/10.1002/ecy.2464
Brazil	Data paper	Chrysocyon brachyurus	2008	2008	1	12	12	Grilo, C., Coimbra, M. R., Cerqueira, R. C., Barbosa, P., Dornas, R. A., Gonçalves, L. O., ... & Kindel, A. (2018). Brazil Road-kill: a data set of wildlife terrestrial vertebrate road?kills. Ecology, 99, 2625-2625. https://doi.org/10.1002/ecy.2464
Brazil	Data paper	Chrysocyon brachyurus	2009	2009	1	22	22	Grilo, C., Coimbra, M. R., Cerqueira, R. C., Barbosa, P., Dornas, R. A., Gonçalves, L. O., ... & Kindel, A. (2018). Brazil Road-kill: a data set of wildlife terrestrial vertebrate road?kills. Ecology, 99, 2625-2625. https://doi.org/10.1002/ecy.2464
Brazil	Data paper	Chrysocyon brachyurus	2010	2010	1	21	21	Grilo, C., Coimbra, M. R., Cerqueira, R. C., Barbosa, P., Dornas, R. A., Gonçalves, L. O., ... & Kindel, A. (2018). Brazil Road-kill: a data set of wildlife terrestrial vertebrate road?kills. Ecology, 99, 2625-2625. https://doi.org/10.1002/ecy.2464
Brazil	Data paper	Chrysocyon brachyurus	2011	2011	1	20	20	Grilo, C., Coimbra, M. R., Cerqueira, R. C., Barbosa, P., Dornas, R. A., Gonçalves, L. O., ... & Kindel, A. (2018). Brazil Road-kill: a data set of wildlife terrestrial vertebrate road?kills. Ecology, 99, 2625-2625. https://doi.org/10.1002/ecy.2464
Brazil	Data paper	Chrysocyon brachyurus	2012	2012	1	16	16	Grilo, C., Coimbra, M. R., Cerqueira, R. C., Barbosa, P., Dornas, R. A., Gonçalves, L. O., ... & Kindel, A. (2018). Brazil Road-kill: a data set of wildlife terrestrial vertebrate road?kills. Ecology, 99, 2625-2625. https://doi.org/10.1002/ecy.2464
Brazil	Data paper	Chrysocyon brachyurus	2013	2013	1	16	16	Grilo, C., Coimbra, M. R., Cerqueira, R. C., Barbosa, P., Dornas, R. A., Gonçalves, L. O., ... & Kindel, A. (2018). Brazil Road-kill: a data set of wildlife terrestrial vertebrate road?kills. Ecology, 99, 2625-2625. https://doi.org/10.1002/ecy.2464
Brazil	Data paper	Chrysocyon brachyurus	2014	2014	1	13	13	Grilo, C., Coimbra, M. R., Cerqueira, R. C., Barbosa, P., Dornas, R. A., Gonçalves, L. O., ... & Kindel, A. (2018). Brazil Road-kill: a data set of wildlife terrestrial vertebrate road?kills. Ecology, 99, 2625-2625. https://doi.org/10.1002/ecy.2464
Brazil	Data paper	Chrysocyon brachyurus	2015	2015	1	8	8	Grilo, C., Coimbra, M. R., Cerqueira, R. C., Barbosa, P., Dornas, R. A., Gonçalves, L. O., ... & Kindel, A. (2018). Brazil Road-kill: a data set of wildlife terrestrial vertebrate road?kills. Ecology, 99, 2625-2625. https://doi.org/10.1002/ecy.2464
Brazil	Data paper	Chrysocyon brachyurus	NA	NA	NA	3	NA	Grilo, C., Coimbra, M. R., Cerqueira, R. C., Barbosa, P., Dornas, R. A., Gonçalves, L. O., ... & Kindel, A. (2018). Brazil Road-kill: a data set of wildlife terrestrial vertebrate road?kills. Ecology, 99, 2625-2625. https://doi.org/10.1002/ecy.2464
Brazil	Article	Chrysocyon brachyurus	2006	2006	1	6	6	Lion, M. B., Eizirik, E., Garda, A. A., da Fontoura-Rodrigues, M. L., Rodrigues, F. H. G., & Marinho-Filho, J. S. (2011). Conservation genetics of maned wolves in a highly impacted area of the Brazilian Cerrado biome. Genetica, 139(3), 369–381. http://doi.org/10.1007/s10709-011-9555-3
Brazil	Thesis	Chrysocyon brachyurus	1998	2000	3	2	0.67	Mantovani, J. E. (2001). Telemetria convencional e via satélite na determinação da área de vida de três espécies de carnívoros da região nordeste do Estado de São Paulo. Tese Doutorado. Universidade Federal de São Carlos.
Brazil	Thesis	Chrysocyon brachyurus	NA	NA	NA	4	NA	Mattos, P. S. R. (2003) Epidemiologia e genética populacional do lobo guará, Chrysocyon brachyurus (illiger, 1915) (carnívora, canidae) na Região nordeste do estado de são paulo. Programa de Pós Graduação em Ecologia e Recursos Naturais do Centro de Ciências Biológicas e da Saúde. Universidade Federal de São Carlos, São Carlos, SP.
Brazil	Congress proceedings	Chrysocyon brachyurus	2004	2005	1	4	4	Moreira, F.G.A., Silva, S.S. & Cunha, H.F. (2006). Impacto do Atropelamento de Animais Silvestres na Rodovia Go 060, Trecho Goiânia - Iporá. Anais do II Congresso de Pesquisa, Ensino e Extensão da UFG – CONPEEX; XIII Seminário de Iniciação Cientifica Goiânia, Goiânia.
Brazil	Thesis	Chrysocyon brachyurus	2006	2008	2	10	5	Oliveira, A. N. D. (2011). Padrões espacial e temporal do atropelamento de mamíferos em uma rodovia no Cerrado brasileiro. Master thesis. Universidade Federal de São Carlos.
Brazil	Thesis	Chrysocyon brachyurus	2002	2003	1	1	1	Prada, C. D. S. (2004). Atropelamento de vertebrados silvestres em uma região fragmentada do nordeste do estado de São Paulo: quantificação do impacto e análise de fatores envolvidos. Master Thesis. Universidade Federal de São Carlos.
Brazil	Article	Chrysocyon brachyurus	2000	2000	1	1	1	Queirolo, D., Moreira, J., Soler, L., Emmons, L., Rodrigues, F., Pautasso, A., ... & Salvatori, V. (2011). Historical and current range of the Near Threatened maned wolf Chrysocyon brachyurus in South America. Oryx, 45(2), 296-303. doi:10.1017/S0030605310000372
Brazil	Article	Chrysocyon brachyurus	2002	2002	1	1	1	Queirolo, D., Moreira, J., Soler, L., Emmons, L., Rodrigues, F., Pautasso, A., ... & Salvatori, V. (2011). Historical and current range of the Near Threatened maned wolf Chrysocyon brachyurus in South America. Oryx, 45(2), 296-303. doi:10.1017/S0030605310000372
Brazil	Article	Chrysocyon brachyurus	2009	2009	1	1	1	Queirolo, D., Moreira, J., Soler, L., Emmons, L., Rodrigues, F., Pautasso, A., ... & Salvatori, V. (2011). Historical and current range of the Near Threatened maned wolf Chrysocyon brachyurus in South America. Oryx, 45(2), 296-303. doi:10.1017/S0030605310000372
Brazil	Article	Chrysocyon brachyurus	2011	2011	1	1	1	Queirolo, D., Moreira, J., Soler, L., Emmons, L., Rodrigues, F., Pautasso, A., ... & Salvatori, V. (2011). Historical and current range of the Near Threatened maned wolf Chrysocyon brachyurus in South America. Oryx, 45(2), 296-303. doi:10.1017/S0030605310000372
Brazil	Article	Chrysocyon brachyurus	2012	2012	1	1	1	Queirolo, D., Moreira, J., Soler, L., Emmons, L., Rodrigues, F., Pautasso, A., ... & Salvatori, V. (2011). Historical and current range of the Near Threatened maned wolf Chrysocyon brachyurus in South America. Oryx, 45(2), 296-303. doi:10.1017/S0030605310000372
Brazil	Article	Chrysocyon brachyurus	2013	2013	1	2	2	Queirolo, D., Moreira, J., Soler, L., Emmons, L., Rodrigues, F., Pautasso, A., ... & Salvatori, V. (2011). Historical and current range of the Near Threatened maned wolf Chrysocyon brachyurus in South America. Oryx, 45(2), 296-303. doi:10.1017/S0030605310000372
Brazil	Article	Chrysocyon brachyurus	NA	NA	NA	2	NA	Queirolo, D., Moreira, J., Soler, L., Emmons, L., Rodrigues, F., Pautasso, A., ... & Salvatori, V. (2011). Historical and current range of the Near Threatened maned wolf Chrysocyon brachyurus in South America. Oryx, 45(2), 296-303. doi:10.1017/S0030605310000372
Brazil	Thesis	Chrysocyon brachyurus	1997	2000	3	13	4.33	Rodrigues, F. H. G. (2002). Biologia e conservação do lobo-guará na Estação Ecológica de Águas Emendadas, DF. Tese Doutorado em Ecologia. Univerdidade Estadual de Campinas.
Brazil	Article	Chrysocyon brachyurus	2007	2008	1	3	3	Silva, R. M., Borba, C.H.O., Leão, V.P.C., & Mineo, M.F. (2011). O Impacto das rodovias sobre a fauna de vertebrados silvestres no cerrado mineiro. Enciclopédia Biosfera, Centro Científico Conhecer - Goiânia, 7(12).
Brazil	Congress proceedings	Chrysocyon brachyurus	2011	2012	1	1	1	Vieira, H. D., Bernardes, S., Tristão, D., Velozo, V., & Souza, G. (2012).Resultados preliminares do subprograma de controle de atropelamento de fauna BR-060. Congresso Brasileiro de Gestão Ambiental. Goiânia/GO.
Brazil	Article	Chrysocyon brachyurus	2007	2010	4	21	5.25	Weiss, L. P., & Vianna, V. O. (2012). Levantamento do impacto das rodovias BR-376, BR-373 e BR-277, trecho de Apucarana a Curitiba, Paraná, no atropelamento de animais silvestres. Publicatio Universidade Estadual de Ponta Grossa (UEPG): Ciências Biológicas e da Saúde, 18, 121-133.
Brazil	Thesis	Chrysocyon brachyurus	1994	2002	9	3	0.33	Zaleski, T. (2003). Atropelamentos de mamíferos nas estradas da fazenda Monte Alegre, municipio de Telemaco Borba, estado do Paraná. Curso de Ciências Biológicas. Universidade Federal do Paraná.
Brazil	Database	Leopardus pardalis	2021	2021	1	2	2	Sistema Urubu (2021). Dados de atropelamento no Brasil. Available at: https://sistemaurubu.com.br
Brazil	Article	Leopardus pardalis	2005	2014	10	137	13.7	Abra, F.D., Huijser, M.P., Magioli, M., Bovo, A.A.A., & de Barros, K.M.P.M. (2021). An estimate of wild mammal roadkill in São Paulo state, Brazil. Heliyon, 7(1), e06015. https://doi.org/10.1016/j.heliyon.2021.e06017
Brazil	Congress proceedings	Leopardus pardalis	2003	2006	3	NA	NA	Barszcz, L. B., Gaspari-Junior, R. L., Gaspari, A. F., & Freitas, S. (2011). Uso de Passagens de Fauna da Rodovia SP-322 por Mamíferos de Médio e Grande Porte. BAGER, Alex. Anais do Road Ecology Brazil, 87-100.
Brazil	Article	Leopardus pardalis	2006	2008	2	2	1	Braz, V. D. S., & Franca, F. G. R. (2016). Wild vertebrate roadkill in the Chapada dos Veadeiros National Park, Central Brazil. Biota Neotropica, 16(1).
Brazil	Article	Leopardus pardalis	2010	2011	1	1	1	Brum, T. R., Santos-Filho, M., Canale, G. R., & Ignácio, A. R. A. (2018). Effects of roads on the vertebrates diversity of the indigenous territory paresi and its surrounding. Brazilian Journal of Biology, 78(1), 125–132. http://doi.org/10.1590/1519-6984.08116
Brazil	Article	Leopardus pardalis	2006	2008	3	2	0.67	Bueno, C., & Almeida, P. A. L. (2010). Sazonalidade de atropelamentos e os padrões de movimentos em mamíferos na BR – 040 (Rio de Janeiro – Juiz de Fora). Revista Brasileira de Zoociências, 12(3), 219-226.
Brazil	Article	Leopardus pardalis	2002	2004	3	1	0.33	Cáceres, N. C., Casella, J., & dos Santos Goulart, C. (2012). Variaçao espacial e sazonal de atropelamentos de mamíferos no bioma cerrado, rodovia BR 262, Sudoeste do Brasil. Mastozoología neotropical, 19(1).
Brazil	Article	Leopardus pardalis	1999	2010	12	1	0.08	Cañón-Franco, W. A., López-Orozco, N., Christoff, A. U., de Castilho, C. S., de Araújo, F. A. P., Verma, S. K., ... & Gennari, S. M. (2016). Molecular and morphologic characterization of Sarcocystis felis (Apicomplexa: Sarcocystidae) in South American wild felids from Brazil. Veterinary parasitology, 217, 15-20.
Brazil	Thesis	Leopardus pardalis	2012	2013	1	1	1	Carvalho, C. F. (2014). Atropelamento de vertebrados, hotspots de atropelamentos e parâmetros associados, BR-050, trecho Uberlândia-Uberaba. Master thesis, Universidade Federal de Uberlândia.
Brazil	Article	Leopardus pardalis	2012	2012	1	1	1	Carvalho, C. F., Custódio, A. E. I., & Junior, O. M. (2015). Wild vertebrates roadkill aggregations on the BR-050 highway, state of Minas Gerais, Brazil. Bioscience Journal, 31(3).
Brazil	Congress proceedings	Leopardus pardalis	2002	2004	3	1	0.33	Casella, J., Cáceres, N. C., Goulart, C. S., & Paranhos-Filho, A. C. (2006). Uso de sensoriamento remoto e análise espacial na interpretação de atropelamentos de fauna entre Campo Grande e Aquidauana, MS. Anais 1º Simpósio de Geotecnologias no Pantanal, Embrapa Informática Agropecuária/INPE, Campo Grande, Brasil, 321-326.
Brazil	Report	Leopardus pardalis	NA	NA	NA	1	NA	Catella, A. C., Tomás, W. M., & Mourão, G. D. M. (2010). BR-262 no Pantanal: cenário de encontros entre homens e animais silvestres. Embrapa Pantanal-Documentos (INFOTECA-E).
Brazil	Article	Leopardus pardalis	2007	2007	1	1	1	Ciocheti, G., de Assis, J. C., Ribeiro, J. W., & Ribeiro, M. C. (2017). Highway widening and underpass effects on vertebrate road mortality. Biotropica, 49(6), 765-769.
Brazil	Article	Leopardus pardalis	2008	2008	1	3	3	Ciocheti, G., de Assis, J. C., Ribeiro, J. W., & Ribeiro, M. C. (2017). Highway widening and underpass effects on vertebrate road mortality. Biotropica, 49(6), 765-769.
Brazil	Article	Leopardus pardalis	2009	2009	1	1	1	Ciocheti, G., de Assis, J. C., Ribeiro, J. W., & Ribeiro, M. C. (2017). Highway widening and underpass effects on vertebrate road mortality. Biotropica, 49(6), 765-769.
Brazil	Article	Leopardus pardalis	2009	2009	1	2	2	Ciocheti, G., de Assis, J. C., Ribeiro, J. W., & Ribeiro, M. C. (2017). Highway widening and underpass effects on vertebrate road mortality. Biotropica, 49(6), 765-769.
Brazil	Article	Leopardus pardalis	2010	2010	1	2	2	Ciocheti, G., de Assis, J. C., Ribeiro, J. W., & Ribeiro, M. C. (2017). Highway widening and underpass effects on vertebrate road mortality. Biotropica, 49(6), 765-769.
Brazil	Article	Leopardus pardalis	2005	2005	1	1	1	da Silva Zanzini, A. C., Machado, F. S., de Oliveira, J. E., & de Oliveira, E. C. M. (2018). Roadkills of medium and large-sized mammals on Highway BR-242, midwest Brazil: A proposal of new Indexes for evaluating animal roadkill rates. Oecologia Australis, 22(3), 248–257. http://doi.org/10.4257/oeco.2018.2203.05
Brazil	Report	Leopardus pardalis	2011	2011	1	4	4	DNIT. (2012). Monitoramento e Mitigação de Atropelamento de Fauna. Coordenação geral de Meio Ambiente. Coleção Estrada Verde vol 1
Brazil	Article	Leopardus pardalis	2003	2004	1	1	1	do Prado, T. R., Ferreira, A. A., & Guimarães, Z. F. S. (2006). Efeito da implantação de rodovias no cerrado brasileiro sobre a fauna de vertebrados. Acta Scientiarum. Biological Sciences, 28(3), 237-242
Brazil	Article	Leopardus pardalis	2017	2018	1	4	4	Ferreguetti, A. C., Graciano, J. M., Luppi, A. P., Pereira-Ribeiro, J., Rocha, C. F. D., & Bergallo, H. G. (2020). Roadkill of medium to large mammals along a Brazilian road (BR-262) in Southeastern Brazil: spatial distribution and seasonal variation. Studies on Neotropical Fauna and Environment, 55 (3), 216-225.
Brazil	Congress proceedings	Leopardus pardalis	1996	2004	8	NA	NA	Fischer, W.A., Ramos-Neto, M.B., Silveira, L., & Jacomo, A.T.A. (2003). Human transportation network as ecological barrier for wildlife on Brazilian Pantanal-Cerrado corridors. ICOET Proceedings.
Brazil	Thesis	Leopardus pardalis	1996	1997	2	7	3.5	Fisher, W. (1997). Efeitos da BR-262 na mortalidade de vertebrados silvestres: síntese naturalística para conservação da região do Pantanal, MS. Tese de mestrado em Ciências Biológicas/ Ecologia, Universidade Federal do Mato Grosso do Sul. Campo Grande.
Brazil	Data paper	Leopardus pardalis	2003	2003	1	1	1	Grilo, C., Coimbra, M. R., Cerqueira, R. C., Barbosa, P., Dornas, R. A., Gonçalves, L. O., ... & Kindel, A. (2018). Brazil Road-kill: a data set of wildlife terrestrial vertebrate road?kills. Ecology, 99, 2625-2625. https://doi.org/10.1002/ecy.2464
Brazil	Data paper	Leopardus pardalis	2004	2004	1	1	1	Grilo, C., Coimbra, M. R., Cerqueira, R. C., Barbosa, P., Dornas, R. A., Gonçalves, L. O., ... & Kindel, A. (2018). Brazil Road-kill: a data set of wildlife terrestrial vertebrate road?kills. Ecology, 99, 2625-2625. https://doi.org/10.1002/ecy.2464
Brazil	Data paper	Leopardus pardalis	2005	2005	1	1	1	Grilo, C., Coimbra, M. R., Cerqueira, R. C., Barbosa, P., Dornas, R. A., Gonçalves, L. O., ... & Kindel, A. (2018). Brazil Road-kill: a data set of wildlife terrestrial vertebrate road?kills. Ecology, 99, 2625-2625. https://doi.org/10.1002/ecy.2464
Brazil	Data paper	Leopardus pardalis	2006	2006	1	1	1	Grilo, C., Coimbra, M. R., Cerqueira, R. C., Barbosa, P., Dornas, R. A., Gonçalves, L. O., ... & Kindel, A. (2018). Brazil Road-kill: a data set of wildlife terrestrial vertebrate road?kills. Ecology, 99, 2625-2625. https://doi.org/10.1002/ecy.2464
Brazil	Data paper	Leopardus pardalis	2007	2007	1	1	1	Grilo, C., Coimbra, M. R., Cerqueira, R. C., Barbosa, P., Dornas, R. A., Gonçalves, L. O., ... & Kindel, A. (2018). Brazil Road-kill: a data set of wildlife terrestrial vertebrate road?kills. Ecology, 99, 2625-2625. https://doi.org/10.1002/ecy.2464
Brazil	Data paper	Leopardus pardalis	2009	2009	1	1	1	Grilo, C., Coimbra, M. R., Cerqueira, R. C., Barbosa, P., Dornas, R. A., Gonçalves, L. O., ... & Kindel, A. (2018). Brazil Road-kill: a data set of wildlife terrestrial vertebrate road?kills. Ecology, 99, 2625-2625. https://doi.org/10.1002/ecy.2464
Brazil	Data paper	Leopardus pardalis	2010	2010	1	2	2	Grilo, C., Coimbra, M. R., Cerqueira, R. C., Barbosa, P., Dornas, R. A., Gonçalves, L. O., ... & Kindel, A. (2018). Brazil Road-kill: a data set of wildlife terrestrial vertebrate road?kills. Ecology, 99, 2625-2625. https://doi.org/10.1002/ecy.2464
Brazil	Data paper	Leopardus pardalis	2011	2011	1	10	10	Grilo, C., Coimbra, M. R., Cerqueira, R. C., Barbosa, P., Dornas, R. A., Gonçalves, L. O., ... & Kindel, A. (2018). Brazil Road-kill: a data set of wildlife terrestrial vertebrate road?kills. Ecology, 99, 2625-2625. https://doi.org/10.1002/ecy.2464
Brazil	Data paper	Leopardus pardalis	2012	2012	1	2	2	Grilo, C., Coimbra, M. R., Cerqueira, R. C., Barbosa, P., Dornas, R. A., Gonçalves, L. O., ... & Kindel, A. (2018). Brazil Road-kill: a data set of wildlife terrestrial vertebrate road?kills. Ecology, 99, 2625-2625. https://doi.org/10.1002/ecy.2464
Brazil	Data paper	Leopardus pardalis	2013	2013	1	15	15	Grilo, C., Coimbra, M. R., Cerqueira, R. C., Barbosa, P., Dornas, R. A., Gonçalves, L. O., ... & Kindel, A. (2018). Brazil Road-kill: a data set of wildlife terrestrial vertebrate road?kills. Ecology, 99, 2625-2625. https://doi.org/10.1002/ecy.2464
Brazil	Data paper	Leopardus pardalis	2014	2014	1	5	5	Grilo, C., Coimbra, M. R., Cerqueira, R. C., Barbosa, P., Dornas, R. A., Gonçalves, L. O., ... & Kindel, A. (2018). Brazil Road-kill: a data set of wildlife terrestrial vertebrate road?kills. Ecology, 99, 2625-2625. https://doi.org/10.1002/ecy.2464
Brazil	Data paper	Leopardus pardalis	2015	2015	1	9	9	Grilo, C., Coimbra, M. R., Cerqueira, R. C., Barbosa, P., Dornas, R. A., Gonçalves, L. O., ... & Kindel, A. (2018). Brazil Road-kill: a data set of wildlife terrestrial vertebrate road?kills. Ecology, 99, 2625-2625. https://doi.org/10.1002/ecy.2464
Brazil	Data paper	Leopardus pardalis	2016	2016	1	5	5	Grilo, C., Coimbra, M. R., Cerqueira, R. C., Barbosa, P., Dornas, R. A., Gonçalves, L. O., ... & Kindel, A. (2018). Brazil Road-kill: a data set of wildlife terrestrial vertebrate road?kills. Ecology, 99, 2625-2625. https://doi.org/10.1002/ecy.2464
Brazil	Data paper	Leopardus pardalis	NA	NA	NA	1	NA	Grilo, C., Coimbra, M. R., Cerqueira, R. C., Barbosa, P., Dornas, R. A., Gonçalves, L. O., ... & Kindel, A. (2018). Brazil Road-kill: a data set of wildlife terrestrial vertebrate road?kills. Ecology, 99, 2625-2625. https://doi.org/10.1002/ecy.2464
Brazil	Data paper	Leopardus pardalis	NA	NA	NA	1	NA	Grilo, C., Coimbra, M. R., Cerqueira, R. C., Barbosa, P., Dornas, R. A., Gonçalves, L. O., ... & Kindel, A. (2018). Brazil Road-kill: a data set of wildlife terrestrial vertebrate road?kills. Ecology, 99, 2625-2625. https://doi.org/10.1002/ecy.2464
Brazil	Data paper	Leopardus pardalis	NA	NA	NA	1	NA	Grilo, C., Coimbra, M. R., Cerqueira, R. C., Barbosa, P., Dornas, R. A., Gonçalves, L. O., ... & Kindel, A. (2018). Brazil Road-kill: a data set of wildlife terrestrial vertebrate road?kills. Ecology, 99, 2625-2625. https://doi.org/10.1002/ecy.2464
Brazil	Thesis	Leopardus pardalis	NA	NA	NA	1	NA	Lauxen, M. D. S. (2012). A mitigação dos impactos de rodovias sobre a fauna: Um guia de procedimentos para tomada de decisão. Curso de Especialização em Diversidade e Conservação da Fauna. Universidade Federal do Rio Grande do Sul.
Brazil	Thesis	Leopardus pardalis	1998	2000	3	1	0.33	Mantovani, J. E. (2001). Telemetria convencional e via satélite na determinação da área de vida de três espécies de carnívoros da região nordeste do Estado de São Paulo. Tese Doutorado. Universidade Federal de São Carlos.
Brazil	Article	Leopardus pardalis	2000	2001	1	2	2	Melo, E. S., & Santos-Filho, M. (2007). Efeitos da BR-070 na Província Serrana de Cáceres, Mato Grosso, sobre a comunidade de vertebrados silvestres. Revista Brasileira de Zoociências, 9(2).
Brazil	Thesis	Leopardus pardalis	2006	2008	2	1	0.5	Oliveira, A. N. D. (2011). Padrões espacial e temporal do atropelamento de mamíferos em uma rodovia no Cerrado brasileiro. Master thesis. Universidade Federal de São Carlos.
Brazil	Article	Leopardus pardalis	2008	2009	1	5	5	Paes, C. M. & Povaluk, M. (2012) Atropelamento de animais silvestres na rodovia federal BR-116, trecho administrado pela concessionária autopista planalto sul. Saúde Meio Ambiente: revista interdisciplinar, 1(2), 26-40
Brazil	Thesis	Leopardus pardalis	2010	2017	7	3	0.43	Pagotto, R. V. (2018). A comunidade de mamíferos de médio e grande porte da Reserva Biolígica Sooretama, ES: a influência da BR-101 e outros fatores fÃísicos e bióticos. Maste thesis, Universidade do Estado do Rio de Janeiro.
Brazil	Article	Leopardus pardalis	2015	2017	3	1	0.33	Pasa, J. B., Hegel, C. G. Z., & Zanella, N. (2020). What are you eating? stomach contents of roadkilled mammals of northern Rio Grande do Sul. Oecologia Australis, 24 (3), 704-713.
Brazil	Thesis	Leopardus pardalis	2002	2003	1	1	1	Prada, C. D. S. (2004). Atropelamento de vertebrados silvestres em uma região fragmentada do nordeste do estado de São Paulo: quantificação do impacto e análise de fatores envolvidos. Master Thesis. Universidade Federal de São Carlos.
Brazil	Article	Leopardus pardalis	NA	NA	NA	2	NA	Schuingues, C. O., Lima, M. G., Santos-Filho, M., Campos, D. V. S., & Costa, G. M. (2019). Características morfológicas do estômago de jaguatirica (Leopardus pardalis-Linnaeus, 1758). Arquivo Brasileiro de Medicina Veterinária e Zootecnia, 71, 1171-1178.
Brazil	Thesis	Leopardus pardalis	2014	2018	4	3	0.75	Secco, H. K. C. (2020). Impactos de Rodovias na Mastofauna: Espaço, Tempo, Estrutura Viária, Paisagem e Genética. Doctoral dissertation, Universidade Federal do Rio de Janeiro.
Brazil	Article	Leopardus pardalis	2007	2010	4	21	5.25	Weiss, L. P., & Vianna, V. O. (2012). Levantamento do impacto das rodovias BR-376, BR-373 e BR-277, trecho de Apucarana a Curitiba, Paraná, no atropelamento de animais silvestres. Publicatio Universidade Estadual de Ponta Grossa (UEPG): Ciências Biológicas e da Saúde, 18, 121-133.
Brazil	Report	Panthera onca	2000	2013	13	1	0.08	da Silva, L. G. (2015). A importância dos registros de atropelamento de fauna na região Sul do Brasil e sua relevância para a conservação: um estudo de caso com felinos selvagens. Relatorio de pequisa.
Brazil	Congress proceedings	Panthera onca	1996	2004	8	NA	NA	Fischer, W.A., Ramos-Neto, M.B., Silveira, L., & Jacomo, A.T.A. (2003). Human transportation network as ecological barrier for wildlife on Brazilian Pantanal-Cerrado corridors. ICOET Proceedings.
Brazil	Thesis	Panthera onca	1996	1997	2	2	1	Fisher, W. (1997). Efeitos da BR-262 na mortalidade de vertebrados silvestres: síntese naturalística para conservação da região do Pantanal, MS. Tese de mestrado em Ciências Biológicas/ Ecologia, Universidade Federal do Mato Grosso do Sul. Campo Grande.
Brazil	Data paper	Panthera onca	2008	2008	1	2	2	Grilo, C., Coimbra, M. R., Cerqueira, R. C., Barbosa, P., Dornas, R. A., Gonçalves, L. O., ... & Kindel, A. (2018). Brazil Road-kill: a data set of wildlife terrestrial vertebrate road?kills. Ecology, 99, 2625-2625. https://doi.org/10.1002/ecy.2464
Brazil	Data paper	Panthera onca	2009	2009	1	1	1	Grilo, C., Coimbra, M. R., Cerqueira, R. C., Barbosa, P., Dornas, R. A., Gonçalves, L. O., ... & Kindel, A. (2018). Brazil Road-kill: a data set of wildlife terrestrial vertebrate road?kills. Ecology, 99, 2625-2625. https://doi.org/10.1002/ecy.2464
Brazil	Data paper	Panthera onca	2010	2010	1	1	1	Grilo, C., Coimbra, M. R., Cerqueira, R. C., Barbosa, P., Dornas, R. A., Gonçalves, L. O., ... & Kindel, A. (2018). Brazil Road-kill: a data set of wildlife terrestrial vertebrate road?kills. Ecology, 99, 2625-2625. https://doi.org/10.1002/ecy.2464
Brazil	Data paper	Panthera onca	2011	2011	1	2	2	Grilo, C., Coimbra, M. R., Cerqueira, R. C., Barbosa, P., Dornas, R. A., Gonçalves, L. O., ... & Kindel, A. (2018). Brazil Road-kill: a data set of wildlife terrestrial vertebrate road?kills. Ecology, 99, 2625-2625. https://doi.org/10.1002/ecy.2464
Brazil	Data paper	Panthera onca	2012	2012	1	1	1	Grilo, C., Coimbra, M. R., Cerqueira, R. C., Barbosa, P., Dornas, R. A., Gonçalves, L. O., ... & Kindel, A. (2018). Brazil Road-kill: a data set of wildlife terrestrial vertebrate road?kills. Ecology, 99, 2625-2625. https://doi.org/10.1002/ecy.2464
Brazil	Data paper	Panthera onca	2013	2013	1	2	2	Grilo, C., Coimbra, M. R., Cerqueira, R. C., Barbosa, P., Dornas, R. A., Gonçalves, L. O., ... & Kindel, A. (2018). Brazil Road-kill: a data set of wildlife terrestrial vertebrate road?kills. Ecology, 99, 2625-2625. https://doi.org/10.1002/ecy.2464
Brazil	Data paper	Panthera onca	2014	2014	1	3	3	Grilo, C., Coimbra, M. R., Cerqueira, R. C., Barbosa, P., Dornas, R. A., Gonçalves, L. O., ... & Kindel, A. (2018). Brazil Road-kill: a data set of wildlife terrestrial vertebrate road?kills. Ecology, 99, 2625-2625. https://doi.org/10.1002/ecy.2464
Brazil	Data paper	Panthera onca	2015	2015	1	3	3	Grilo, C., Coimbra, M. R., Cerqueira, R. C., Barbosa, P., Dornas, R. A., Gonçalves, L. O., ... & Kindel, A. (2018). Brazil Road-kill: a data set of wildlife terrestrial vertebrate road?kills. Ecology, 99, 2625-2625. https://doi.org/10.1002/ecy.2464
Brazil	Data paper	Panthera onca	2016	2016	1	2	2	Grilo, C., Coimbra, M. R., Cerqueira, R. C., Barbosa, P., Dornas, R. A., Gonçalves, L. O., ... & Kindel, A. (2018). Brazil Road-kill: a data set of wildlife terrestrial vertebrate road?kills. Ecology, 99, 2625-2625. https://doi.org/10.1002/ecy.2464
Brazil	Data paper	Panthera onca	NA	NA	NA	1	NA	Grilo, C., Coimbra, M. R., Cerqueira, R. C., Barbosa, P., Dornas, R. A., Gonçalves, L. O., ... & Kindel, A. (2018). Brazil Road-kill: a data set of wildlife terrestrial vertebrate road?kills. Ecology, 99, 2625-2625. https://doi.org/10.1002/ecy.2464
Brazil	Thesis	Panthera onca	2010	2017	7	1	0.14	Pagotto, R. V. (2018). A comunidade de mamíferos de médio e grande porte da Reserva Biolígica Sooretama, ES: a influência da BR-101 e outros fatores fÃísicos e bióticos. Maste thesis, Universidade do Estado do Rio de Janeiro.
Brazil	Article	Panthera onca	NA	NA	NA	1	NA	Pinho, G. M. D., Fonseca, R., & Farias, I. P. (2014). An opportunity for testing multiple paternity in a wild Jaguar (Panthera onca). Biota Neotropica, 14(3).
Brazil	Report	Panthera onca	2009	2009	1	1	1	Selva Paranaense (2011). Plan de acción para la conservación de la población de Yaguareté (Panthera onca) del corredor verde de Misiones. Documento elaborado por la Subcomisión Selva Paranaense para el Plan Estratégico Nacional de Conservación del Yaguareté.
Brazil	Report	Panthera onca	NA	NA	NA	NA	NA	Selva Paranaense (2011). Plan de acción para la conservación de la población de Yaguareté (Panthera onca) del corredor verde de Misiones. Documento elaborado por la Subcomisión Selva Paranaense para el Plan Estratégico Nacional de Conservación del Yaguareté.
Brazil	Report	Panthera onca	NA	NA	NA	NA	NA	Selva Paranaense (2011). Plan de acción para la conservación de la población de Yaguareté (Panthera onca) del corredor verde de Misiones. Documento elaborado por la Subcomisión Selva Paranaense para el Plan Estratégico Nacional de Conservación del Yaguareté.
Brazil	Report	Panthera onca	NA	NA	NA	3	NA	Selva Paranaense (2011). Plan de acción para la conservación de la población de Yaguareté (Panthera onca) del corredor verde de Misiones. Documento elaborado por la Subcomisión Selva Paranaense para el Plan Estratégico Nacional de Conservación del Yaguareté.
Brazil	Article	Panthera onca	2012	2012	1	1	1	Srbek-Araujo, A. C., Mendes, S. L., & Chiarello, A. G. (2015). Jaguar (Panthera onca Linnaeus, 1758) roadkill in Brazilian Atlantic Forest and implications for species conservation. Brazilian Journal of Biology, 75(3), 581-586.
Brazil	Article	Panthera onca	2012	2012	1	2	2	Srbek-Araujo, A. C., Mendes, S. L., & Chiarello, A. G. (2015). Jaguar (Panthera onca Linnaeus, 1758) roadkill in Brazilian Atlantic Forest and implications for species conservation. Brazilian Journal of Biology, 75(3), 581-586.
Brazil	Article	Panthera onca	2013	2013	1	1	1	Srbek-Araujo, A. C., Mendes, S. L., & Chiarello, A. G. (2015). Jaguar (Panthera onca Linnaeus, 1758) roadkill in Brazilian Atlantic Forest and implications for species conservation. Brazilian Journal of Biology, 75(3), 581-586.
Brazil	Article	Panthera onca	NA	NA	5	4	0.8	Srbek-Araujo, A. C., Mendes, S. L., & Chiarello, A. G. (2015). Jaguar (Panthera onca Linnaeus, 1758) roadkill in Brazilian Atlantic Forest and implications for species conservation. Brazilian Journal of Biology, 75(3), 581-586.
Brazil	Article	Panthera onca	2000	2000	1	1	1	Srbek-Araujo, A. C., Mendes, S. L., & Chiarello, A. G. (2015). Jaguar (Panthera onca Linnaeus, 1758) roadkill in Brazilian Atlantic Forest and implications for species conservation. Brazilian Journal of Biology, 75(3), 581–586.
Brazil	Article	Panthera onca	2001	2002	2	2	1	Srbek-Araujo, A. C., Mendes, S. L., & Chiarello, A. G. (2015). Jaguar (Panthera onca Linnaeus, 1758) roadkill in Brazilian Atlantic Forest and implications for species conservation. Brazilian Journal of Biology, 75(3), 581–586.
Brazil	Article	Panthera onca	2009	2009	1	1	1	Srbek-Araujo, A. C., Mendes, S. L., & Chiarello, A. G. (2015). Jaguar (Panthera onca Linnaeus, 1758) roadkill in Brazilian Atlantic Forest and implications for species conservation. Brazilian Journal of Biology, 75(3), 581–586.
Brazil	Book chapter	Panthera onca	2013	2013	1	1	1	Valenti, M. W., & Iared, V. G. (2016). Capítulo 3: Impactos e conflictos na conservação da biodiversidade. In: Educação ambiental para a conservação da biodiversidade. Animais de topo de cadeia. Diagrama Editorial, São Carlos.
Brazil	Article	Puma concolor	2005	2014	10	152	15.2	Abra, F.D., Huijser, M.P., Magioli, M., Bovo, A.A.A., & de Barros, K.M.P.M. (2021). An estimate of wild mammal roadkill in São Paulo state, Brazil. Heliyon, 7(1), e06015. https://doi.org/10.1016/j.heliyon.2021.e06016
Brazil	Article	Puma concolor	2012	2012	1	1	1	Adania, C. H., de Carvalho, W. D., Rosalino, L. M., de Cassio Pereira, J., & Crawshaw, P. G. (2017). First soft-release of a relocated puma in South America. Mammal research, 62(1), 121-128.
Brazil	Congress proceedings	Puma concolor	2003	2006	3	NA	NA	Barszcz, L. B., Gaspari-Junior, R. L., Gaspari, A. F., & Freitas, S. (2011). Uso de Passagens de Fauna da Rodovia SP-322 por Mamíferos de Médio e Grande Porte. BAGER, Alex. Anais do Road Ecology Brazil, 87-100.
Brazil	Article	Puma concolor	2016	2018	3	5	1.67	Benatti, D., De Santi, M., Werther, K., Tebaldi, J. H., & Hoppe, E. G. L. (2021). Helminthfauna of road-killed cougars (Puma concolor) from the Northeastern Region of São Paulo State, Brazil. Revista Brasileira de Parasitologia Veterinária, 30 (1), e024120. https://doi.org/10.1590/S1984-29612021008
Brazil	Article	Puma concolor	2006	2008	2	1	0.5	Braz, V. D. S., & Franca, F. G. R. (2016). Wild vertebrate roadkill in the Chapada dos Veadeiros National Park, Central Brazil. Biota Neotropica, 16(1).
Brazil	Article	Puma concolor	2002	2004	3	2	0.67	Cáceres, N. C., Casella, J., & dos Santos Goulart, C. (2012). Variaçao espacial e sazonal de atropelamentos de mamíferos no bioma cerrado, rodovia BR 262, Sudoeste do Brasil. Mastozoología neotropical, 19(1).
Brazil	Congress proceedings	Puma concolor	2002	2004	3	1	0.33	Casella, J., Cáceres, N. C., Goulart, C. S., & Paranhos-Filho, A. C. (2006). Uso de sensoriamento remoto e análise espacial na interpretação de atropelamentos de fauna entre Campo Grande e Aquidauana, MS. Anais 1º Simpósio de Geotecnologias no Pantanal, Embrapa Informática Agropecuária/INPE, Campo Grande, Brasil, 321-326.
Brazil	Article	Puma concolor	2007	2007	1	1	1	Ciocheti, G., de Assis, J. C., Ribeiro, J. W., & Ribeiro, M. C. (2017). Highway widening and underpass effects on vertebrate road mortality. Biotropica, 49(6), 765-769.
Brazil	Article	Puma concolor	2008	2008	1	1	1	Ciocheti, G., de Assis, J. C., Ribeiro, J. W., & Ribeiro, M. C. (2017). Highway widening and underpass effects on vertebrate road mortality. Biotropica, 49(6), 765-769.
Brazil	Article	Puma concolor	2005	2005	1	1	1	da Silva Zanzini, A. C., Machado, F. S., de Oliveira, J. E., & de Oliveira, E. C. M. (2018). Roadkills of medium and large-sized mammals on Highway BR-242, midwest Brazil: A proposal of new Indexes for evaluating animal roadkill rates. Oecologia Australis, 22(3), 248–257. http://doi.org/10.4257/oeco.2018.2203.06
Brazil	Report	Puma concolor	2000	2013	13	5	0.38	da Silva, L. G. (2015). A importância dos registros de atropelamento de fauna na região Sul do Brasil e sua relevância para a conservação: um estudo de caso com felinos selvagens. Relatorio de pequisa.
Brazil	Article	Puma concolor	2007	2012	6	7	1.17	de Azevedo, F. C., Lemos, F. G., de Almeida, L. B., de Campos, C. B., de Mello Beisiegel, B., de Paula, R. C., ... & de Oliveira, T. G. (2013). Avaliação do risco de extinção da Onça-parda Puma concolor (Linnaeus, 1771) no Brasil. Biodiversidade Brasileira, (1), 107-121.
Brazil	Article	Puma concolor	NA	NA	NA	1	NA	de Azevedo, F. C., Lemos, F. G., de Almeida, L. B., de Campos, C. B., de Mello Beisiegel, B., de Paula, R. C., ... & de Oliveira, T. G. (2013). Avaliação do risco de extinção da Onça-parda Puma concolor (Linnaeus, 1771) no Brasil. Biodiversidade Brasileira, (1), 107-121.
Brazil	Thesis	Puma concolor	2012	2017	5	44	8.8	de Oliveira, M. E. (2019). Análise do comportamento de filopatria e dispersão em felinos, com ênfase em Puma concolor com o uso de ferramentas moleculares. Maste thesis, Universidade Federal de São Carlos.
Brazil	Article	Puma concolor	2007	2013	6	3	0.5	de Quadros, R. M., Boaventura, B.L., Veronezi, W., & Marques, S.M.T. (2013). Fauna de ixodídeos em carnívoros silvestres atropelados em rodovias de Santa Catarina: relato de caso. Revista Veterinária Em Foco, 10(2), 222-228.
Brazil	Article	Puma concolor	NA	NA	NA	1	NA	Del Vechio, M. A. C., Gerônimo, E., De Castro, E. E. P., Ribeiro, L. V. P., Ribeiro, R. D. C. L., Da Silva, R. J., ... & Barbosa, L. N. (2020). Intestinal Parasites in Free-Living Puma concolor. Acta Scientiae Veterinariae, 48. DOI: 10.22456/1679-9216.102726
Brazil	Congress proceedings	Puma concolor	1996	2004	8	NA	NA	Fischer, W.A., Ramos-Neto, M.B., Silveira, L., & Jacomo, A.T.A. (2003). Human transportation network as ecological barrier for wildlife on Brazilian Pantanal-Cerrado corridors. ICOET Proceedings.
Brazil	Thesis	Puma concolor	1996	1997	2	1	0.5	Fisher, W. (1997). Efeitos da BR-262 na mortalidade de vertebrados silvestres: síntese naturalística para conservação da região do Pantanal, MS. Tese de mestrado em Ciências Biológicas/ Ecologia, Universidade Federal do Mato Grosso do Sul. Campo Grande.
Brazil	Data paper	Puma concolor	2002	2002	1	1	1	Grilo, C., Coimbra, M. R., Cerqueira, R. C., Barbosa, P., Dornas, R. A., Gonçalves, L. O., ... & Kindel, A. (2018). Brazil Road-kill: a data set of wildlife terrestrial vertebrate road?kills. Ecology, 99, 2625-2625. https://doi.org/10.1002/ecy.2464
Brazil	Data paper	Puma concolor	2004	2004	1	4	4	Grilo, C., Coimbra, M. R., Cerqueira, R. C., Barbosa, P., Dornas, R. A., Gonçalves, L. O., ... & Kindel, A. (2018). Brazil Road-kill: a data set of wildlife terrestrial vertebrate road?kills. Ecology, 99, 2625-2625. https://doi.org/10.1002/ecy.2464
Brazil	Data paper	Puma concolor	2006	2006	1	1	1	Grilo, C., Coimbra, M. R., Cerqueira, R. C., Barbosa, P., Dornas, R. A., Gonçalves, L. O., ... & Kindel, A. (2018). Brazil Road-kill: a data set of wildlife terrestrial vertebrate road?kills. Ecology, 99, 2625-2625. https://doi.org/10.1002/ecy.2464
Brazil	Data paper	Puma concolor	2007	2007	1	2	2	Grilo, C., Coimbra, M. R., Cerqueira, R. C., Barbosa, P., Dornas, R. A., Gonçalves, L. O., ... & Kindel, A. (2018). Brazil Road-kill: a data set of wildlife terrestrial vertebrate road?kills. Ecology, 99, 2625-2625. https://doi.org/10.1002/ecy.2464
Brazil	Data paper	Puma concolor	2008	2008	1	2	2	Grilo, C., Coimbra, M. R., Cerqueira, R. C., Barbosa, P., Dornas, R. A., Gonçalves, L. O., ... & Kindel, A. (2018). Brazil Road-kill: a data set of wildlife terrestrial vertebrate road?kills. Ecology, 99, 2625-2625. https://doi.org/10.1002/ecy.2464
Brazil	Data paper	Puma concolor	2009	2009	1	3	3	Grilo, C., Coimbra, M. R., Cerqueira, R. C., Barbosa, P., Dornas, R. A., Gonçalves, L. O., ... & Kindel, A. (2018). Brazil Road-kill: a data set of wildlife terrestrial vertebrate road?kills. Ecology, 99, 2625-2625. https://doi.org/10.1002/ecy.2464
Brazil	Data paper	Puma concolor	2010	2010	1	8	8	Grilo, C., Coimbra, M. R., Cerqueira, R. C., Barbosa, P., Dornas, R. A., Gonçalves, L. O., ... & Kindel, A. (2018). Brazil Road-kill: a data set of wildlife terrestrial vertebrate road?kills. Ecology, 99, 2625-2625. https://doi.org/10.1002/ecy.2464
Brazil	Data paper	Puma concolor	2011	2011	1	6	6	Grilo, C., Coimbra, M. R., Cerqueira, R. C., Barbosa, P., Dornas, R. A., Gonçalves, L. O., ... & Kindel, A. (2018). Brazil Road-kill: a data set of wildlife terrestrial vertebrate road?kills. Ecology, 99, 2625-2625. https://doi.org/10.1002/ecy.2464
Brazil	Data paper	Puma concolor	2012	2012	1	5	5	Grilo, C., Coimbra, M. R., Cerqueira, R. C., Barbosa, P., Dornas, R. A., Gonçalves, L. O., ... & Kindel, A. (2018). Brazil Road-kill: a data set of wildlife terrestrial vertebrate road?kills. Ecology, 99, 2625-2625. https://doi.org/10.1002/ecy.2464
Brazil	Data paper	Puma concolor	2013	2013	1	9	9	Grilo, C., Coimbra, M. R., Cerqueira, R. C., Barbosa, P., Dornas, R. A., Gonçalves, L. O., ... & Kindel, A. (2018). Brazil Road-kill: a data set of wildlife terrestrial vertebrate road?kills. Ecology, 99, 2625-2625. https://doi.org/10.1002/ecy.2464
Brazil	Data paper	Puma concolor	2014	2014	1	14	14	Grilo, C., Coimbra, M. R., Cerqueira, R. C., Barbosa, P., Dornas, R. A., Gonçalves, L. O., ... & Kindel, A. (2018). Brazil Road-kill: a data set of wildlife terrestrial vertebrate road?kills. Ecology, 99, 2625-2625. https://doi.org/10.1002/ecy.2464
Brazil	Data paper	Puma concolor	2015	2015	1	23	23	Grilo, C., Coimbra, M. R., Cerqueira, R. C., Barbosa, P., Dornas, R. A., Gonçalves, L. O., ... & Kindel, A. (2018). Brazil Road-kill: a data set of wildlife terrestrial vertebrate road?kills. Ecology, 99, 2625-2625. https://doi.org/10.1002/ecy.2464
Brazil	Data paper	Puma concolor	2016	2016	1	8	8	Grilo, C., Coimbra, M. R., Cerqueira, R. C., Barbosa, P., Dornas, R. A., Gonçalves, L. O., ... & Kindel, A. (2018). Brazil Road-kill: a data set of wildlife terrestrial vertebrate road?kills. Ecology, 99, 2625-2625. https://doi.org/10.1002/ecy.2464
Brazil	Data paper	Puma concolor	2017	2017	1	1	1	Grilo, C., Coimbra, M. R., Cerqueira, R. C., Barbosa, P., Dornas, R. A., Gonçalves, L. O., ... & Kindel, A. (2018). Brazil Road-kill: a data set of wildlife terrestrial vertebrate road?kills. Ecology, 99, 2625-2625. https://doi.org/10.1002/ecy.2464
Brazil	Data paper	Puma concolor	NA	NA	NA	1	NA	Grilo, C., Coimbra, M. R., Cerqueira, R. C., Barbosa, P., Dornas, R. A., Gonçalves, L. O., ... & Kindel, A. (2018). Brazil Road-kill: a data set of wildlife terrestrial vertebrate road?kills. Ecology, 99, 2625-2625. https://doi.org/10.1002/ecy.2464
Brazil	Data paper	Puma concolor	NA	NA	NA	1	NA	Grilo, C., Coimbra, M. R., Cerqueira, R. C., Barbosa, P., Dornas, R. A., Gonçalves, L. O., ... & Kindel, A. (2018). Brazil Road-kill: a data set of wildlife terrestrial vertebrate road?kills. Ecology, 99, 2625-2625. https://doi.org/10.1002/ecy.2464
Brazil	Data paper	Puma concolor	NA	NA	NA	1	NA	Grilo, C., Coimbra, M. R., Cerqueira, R. C., Barbosa, P., Dornas, R. A., Gonçalves, L. O., ... & Kindel, A. (2018). Brazil Road-kill: a data set of wildlife terrestrial vertebrate road?kills. Ecology, 99, 2625-2625. https://doi.org/10.1002/ecy.2464
Brazil	Data paper	Puma concolor	NA	NA	NA	1	NA	Grilo, C., Coimbra, M. R., Cerqueira, R. C., Barbosa, P., Dornas, R. A., Gonçalves, L. O., ... & Kindel, A. (2018). Brazil Road-kill: a data set of wildlife terrestrial vertebrate road?kills. Ecology, 99, 2625-2625. https://doi.org/10.1002/ecy.2464
Brazil	Data paper	Puma concolor	NA	NA	NA	1	NA	Grilo, C., Coimbra, M. R., Cerqueira, R. C., Barbosa, P., Dornas, R. A., Gonçalves, L. O., ... & Kindel, A. (2018). Brazil Road-kill: a data set of wildlife terrestrial vertebrate road?kills. Ecology, 99, 2625-2625. https://doi.org/10.1002/ecy.2464
Brazil	Data paper	Puma concolor	NA	NA	NA	1	NA	Grilo, C., Coimbra, M. R., Cerqueira, R. C., Barbosa, P., Dornas, R. A., Gonçalves, L. O., ... & Kindel, A. (2018). Brazil Road-kill: a data set of wildlife terrestrial vertebrate road?kills. Ecology, 99, 2625-2625. https://doi.org/10.1002/ecy.2464
Brazil	Article	Puma concolor	NA	NA	NA	2	NA	Mazzolli, M. (1993). Ocorrência de Puma concolor (Linnaeus)(Felidae, Carnivora) em áreas de vegetação remanescente de Santa Catarina, Brasil. Revista brasileira de Zoologia, 10(4), 581-587.
Brazil	Article	Puma concolor	2000	2001	1	1	1	Melo, E. S., & Santos-Filho, M. (2007). Efeitos da BR-070 na Província Serrana de Cáceres, Mato Grosso, sobre a comunidade de vertebrados silvestres. Revista Brasileira de Zoociências, 9(2).
Brazil	Article	Puma concolor	2004	2008	4	11	2.75	Miotto, R. A., Cervini, M., Figueiredo, M. G., Begotti, R. A., & Galetti, P. M. (2011). Genetic diversity and population structure of pumas (Puma concolor) in southeastern Brazil: implications for conservation in a human-dominated landscape. Conservation Genetics, 12(6), 1447-1455.
Brazil	Thesis	Puma concolor	2006	2008	2	4	2	Oliveira, A. N. D. (2011). Padrões espacial e temporal do atropelamento de mamíferos em uma rodovia no Cerrado brasileiro. Master thesis. Universidade Federal de São Carlos.
Brazil	Thesis	Puma concolor	2010	2017	7	2	0.29	Pagotto, R. V. (2018). A comunidade de mamíferos de médio e grande porte da Reserva Biolígica Sooretama, ES: a influência da BR-101 e outros fatores fÃísicos e bióticos. Maste thesis, Universidade do Estado do Rio de Janeiro.
Brazil	Article	Puma concolor	NA	NA	NA	NA	NA	Paula, T. A. R., Araujo, G. R., Deco-Souza, T., Csermak Jr, A. C., Bergo, L. C. F., Mantovani, J. E., ... & Caliman, J. P. (2015). Aspectos do uso territorial por onça parda (Puma concolor), através de monitoramento via satélite, na região do Parque Estadual da Serra do Brigadeiro, MG. Arq. bras. med. vet. zootec, 67(1), 80-88.
Brazil	Thesis	Puma concolor	2012	2017	6	63	10.5	Saranholi, B. H. (2018). Genética populacional de felinos e as ameaças para Puma concolor: estruturação populacional recente e atropelamentos. PhD thesis, Universidade Federal de São Carlos.
Brazil	Article	Puma concolor	2017	2018	1	2	2	Silva, A. C. D. S., Paschoal, A. T. P., Bernardes, J. C., Matos, A. M. R. N. D., Balbino, L. S., Santomauro, R. A., ... & Pinto-Ferreira, F. (2021). Parasites in road-killed wild felines from North of Paraná state, Brazil. Revista Brasileira de Parasitologia Veterinária, 30 (1), e016320. doi: 10.1590/S1984-296120201090
Brazil	Article	Puma concolor	2009	2009	1	1	1	Srbek-Araujo, A. C., Mendes, S. L., & Chiarello, A. G. (2015). Jaguar (Panthera onca Linnaeus, 1758) roadkill in Brazilian Atlantic Forest and implications for species conservation. Brazilian Journal of Biology, 75(3), 581-586.
Brazil	Congress proceedings	Puma concolor	2011	2012	1	1	1	Vieira, H. D., Bernardes, S., Tristão, D., Velozo, V., & Souza, G. (2012).Resultados preliminares do subprograma de controle de atropelamento de fauna BR-060. Congresso Brasileiro de Gestão Ambiental. Goiânia/GO.
Brazil	Article	Puma concolor	2007	2010	4	1	0.25	Weiss, L. P., & Vianna, V. O. (2012). Levantamento do impacto das rodovias BR-376, BR-373 e BR-277, trecho de Apucarana a Curitiba, Paraná, no atropelamento de animais silvestres. Publicatio Universidade Estadual de Ponta Grossa (UEPG): Ciências Biológicas e da Saúde, 18, 121-133.
Brazil	Thesis	Puma concolor	1994	2002	9	5	0.56	Zaleski, T. (2003). Atropelamentos de mamíferos nas estradas da fazenda Monte Alegre, municipio de Telemaco Borba, estado do Paraná. Curso de Ciências Biológicas. Universidade Federal do Paraná.
Canada	Article	Canis latrans	1990	1999	10	NA	NA	Clevenger, A. P., Chruszcz, B., & Gunson, K. E. (2001). Highway mitigation fencing reduces wildlife-vehicle collisions. Wildlife Society Bulletin, 646-653.
Canada	Article	Canis latrans	1993	2003	11	13	1.18	Fudge, D., Freedman, B., Crowell, M., Nette, T., & Power, V. (2007). Road-kill of mammals in Nova Scotia. The Canadian Field-Naturalist, 121(3), 265-273.
Canada	Article	Canis latrans	2013	2014	1	80	80	Murray, M. H., & St. Clair, C. C. (2015). Individual flexibility in nocturnal activity reduces risk of road mortality for an urban carnivore. Behavioral Ecology, 26(6), 1520-1527.
Canada	Article	Canis lupus	1990	1999	10	NA	NA	Clevenger, A. P., Chruszcz, B., & Gunson, K. E. (2001). Highway mitigation fencing reduces wildlife-vehicle collisions. Wildlife Society Bulletin, 646-653.
Canada	Article	Canis lupus	NA	NA	NA	NA	NA	Lesmerises, F., Dussault, C., & St-Laurent, M.-H. (2012). Wolf habitat selection is shaped by human activities in a highly managed boreal forest. Forest Ecology and Management, 276, 125–131. http://doi.org/10.1016/j.foreco.2012.03.025
Canada	Article	Lynx canadensis	2012	2015	4	2	0.5	Plante, J., Bélanger-Smith, K., Spanowicz, A. G., Clevenger, A. P., & Jaeger, J. A. (2018). Road mortality locations of small and medium-sized mammals along a partly-fenced highway in Quebec, Canada, 2012–2015. Data in brief, 21, 1209-1215.
Canada	Report	Lynx canadensis	2000	2000	1	2	2	Ray, J. C., Organ, J. E., & O’Brien, M. S. (2002). Canada lynx (Lynx canadensis) in the northern Appalachians: Current knowledge, research priorities, and a call for regional cooperation and action. In Report of a meeting held in Portland, Maine April.
Canada	Article	Ursus americanus	1993	2003	11	164	14.91	Fudge, D., Freedman, B., Crowell, M., Nette, T., & Power, V. (2007). Road-kill of mammals in Nova Scotia. The Canadian Field-Naturalist, 121(3), 265-273.
Canada	Article	Ursus arctos	1990	1998	9	2	0.22	Benn, B., & Herrero, S. (2002). Grizzly bear mortality and human access in Banff and Yoho National Parks, 1971-98. Ursus, 213–221.
Canada	Article	Ursus arctos	1981	2001	20	9	0.45	Chruszcz, B., Clevenger, A. P., Gunson, K. E., & Gibeau, M. L. (2003). Relationships among grizzly bears, highways, and habitat in the Banff-Bow Valley, Alberta, Canada.Canadian journal of zoology, 81(8), 1378-1391.
Colombia	Article	Leopardus pardalis	2013	2014	1	1	1	Meza, F. L., Ramos, E., & Cardona, D. (2019). Spatio-temporal patterns of mammal road mortality in Middle Magdalena Valley, Colombia. Oecologia Australis, 23 (3), 575-588. https://doi.org/10.4257/oeco.2019.2303.15
Croatia	Article	Lynx lynx	1973	1998	26	4	0.15	Sindičić, M., Gomerčić, T., Kusak, J., Slijepčević, V., Huber, Đ., & Frković, A. (2016). Mortality in the Eurasian lynx population in Croatia during the 40 years. Mammalian biology, 81(3), 290-294.
Croatia	Article	Lynx lynx	1999	2013	15	18	1.2	Sindičić, M., Gomerčić, T., Kusak, J., Slijepčević, V., Huber, Đ., & Frković, A. (2016). Mortality in the Eurasian lynx population in Croatia during the 40 years. Mammalian biology, 81(3), 290-294.
Croatia	Article	Ursus arctos	1963	1995	32	73	2.28	Huber, D., Kusak, J., & Frkovic, A. (1998). Traffic kills of brown bears in Gorski Kotar, Croatia.Ursus, 167-171.
Czech Republic	Article	Canis lupus	2017	2019	3	3	1	Juránková, J., Hulva, P., Bolfíková, B. ?., Hrazdilová, K., Frgelecová, L., Dan?k, O., & Modrý, D. (2021). Identification of Tapeworm Species in Genetically Characterised Grey Wolves Recolonising Central Europe. Acta Parasitologica, 66 (3):1063-1067. DOI: 10.1007/s11686-020-00327-7
Czech Republic	Database	Lynx lynx	2002	2002	1	1	1	Transport Research Center (2021). Animal-Vehicle Collision (Czech Republic). Available at: http://srazenazver.cz/en/
Czech Republic	Database	Lynx lynx	2015	2015	1	2	2	Transport Research Center (2021). Animal-Vehicle Collision (Czech Republic). Available at: http://srazenazver.cz/en/
Czech Republic	Database	Lynx lynx	2016	2016	1	2	2	Transport Research Center (2021). Animal-Vehicle Collision (Czech Republic). Available at: http://srazenazver.cz/en/
Czech Republic	Database	Lynx lynx	2020	2020	1	1	1	Transport Research Center (2021). Animal-Vehicle Collision (Czech Republic). Available at: http://srazenazver.cz/en/
Czech Republic	Database	Ursus arctos	1996	1996	1	1	1	Transport Research Center (2021). Animal-Vehicle Collision (Czech Republic). Available at: http://srazenazver.cz/en/
Ecuador	Article	Leopardus pardalis	2004	2004	1	1	1	Bravo, E. (2007). Los impactos de la explotación petrolera en ecosistemas tropicales y la biodiversidad. Acción ecológica, 24(1), 35-42.
Ecuador	Article	Leopardus pardalis	2016	2016	1	1	1	Nivelo-Villavicencio, C., Fernández de Córdova, J., Jiménez, A., & Astudillo, P. X. (2019). Aportes sobre la dieta y distribución del Ocelote Leopardus pardalis (Linné 1758) en los altos Andes de Ecuador. Revista peruana de biología, 26(3), 399-402.
Ecuador	Thesis	Puma concolor	2016	2017	2	1	0.5	Díaz Carrera, C. A. (2021). Caracterización de fauna silvestre en vías de segundo orden dentro de la reserva de biósfera Sumaco. Master's thesis, Pontificia Universidad Católica del Ecuador, Quito.
Ethiopia	Article	Crocuta crocuta	2013	2014	2	22	11	Kiros, W., Kibrom, F., Raman, P.V., Teferi, M., Solomon, K., & Meheretu, Y. (2016). Vehicle-wild vertebrate collision mortality on the highways of Tigray, Ethiopia, implications for conservation. African journal of ecology, 54(4), 442-449.
Ethiopia	Article	Leptailurus serval	2013	2014	2	2	1	Kiros, W., Kibrom, F., Raman, P.V., Teferi, M., Solomon, K., & Meheretu, Y. (2016). Vehicle-wild vertebrate collision mortality on the highways of Tigray, Ethiopia, implications for conservation. African journal of ecology, 54(4), 442-449.
France	Article	Canis lupus	NA	NA	NA	NA	NA	Ariagno, D. (2010). Grands traits de l'évolution du peuplement de mammifères rhonalpins depuis 40 ans. Publications De La Société Linnéenne De Lyon, 2(1), 98–106. http://doi.org/10.3406/linly.2010.13756
France	Thesis	Canis lupus	1990	2019	30	44	1.47	Lena, A. (2020). Épidémiologie descriptive des processus morbides des espèces loup et lynx en France, entre 1990 et 2019 : mise en place d'une stratégie de surveillance. Thèse d'exercice, Médecine vétérinaire, Ecole Nationale Vétérinaire de Toulouse.
France	Report	Canis lupus	2010	2010	1	2	2	Molnard, B. (2011). Evaluation de la situation biologique et sociopolitique de la présence du Loup (Canis lupus) en France. Comprenant quelques précisions spécifiques relatives aux Alpes-Maritimes.
France	Report	Canis lupus	1999	2012	14	26	1.86	Molnard, B. (2012). Evaluation de la situation biologique et sociopolitique de la présence du Loup (Canis lupus italicus) dans la Région du Piémont et dans la Région Autonome de la Vallée d'Aoste, Italie. Technical Report.
France	Article	Lynx lynx	NA	NA	NA	NA	NA	Ariagno, D. (2010). Grands traits de l'évolution du peuplement de mammifères rhonalpins depuis 40 ans. Publications De La Société Linnéenne De Lyon, 2(1), 98–106. http://doi.org/10.3406/linly.2010.13756
France	Article	Lynx lynx	1974	2002	29	30	1.03	Breitenmoser-Würsten, Ch., Vandel, J.-M., Zimmermann, F., & Breitenmoser, U. (2007). Demography of lynx Lynx lynx in the Jura Mountains. Wildlife Biology, 13, 381-392.
France	Book chapter	Lynx lynx	2017	2017	1	NA	NA	Clauzel, C., Mimet, A., & Graphab, J. F. J. (2017). Création et réhabilitation de passages à faune favorables à plusieurs espèces: cas d'étude dans le Grésivaudan. In Journée Graphab (pp. 31-33). Théma-Ladyss
France	Thesis	Lynx lynx	1990	2019	30	101	3.37	Lena, A. (2020). Épidémiologie descriptive des processus morbides des espèces loup et lynx en France, entre 1990 et 2019 : mise en place d'une stratégie de surveillance. Thèse d'exercice, Médecine vétérinaire, Ecole Nationale Vétérinaire de Toulouse.
France	Report	Lynx lynx	2013	2013	1	NA	NA	Scheid, C. (2013). Le Lynx a-t-il encore sa place dans les Vosges? Statut actuel, acceptation et perspectives pour le lynx dans les Vosges du Nord et Plälzerwald. Expertise Écologique & Faunistique.
France	Book chapter	Ursus arctos	2007	2007	1	1	1	Blanco, J. C. & Ballesteros, F. (2012). Capítulo 4: Reducción de Impacto de las Infraestructuras Lineales sobre los Osos. In: Manual de buenas prácticas para la gestión de corredores oseros en la Cordillera Cantábrica. Ministerio de Agricultura, Alimentación y Medio Ambiente
Germany	Article	Canis lupus	2006	2020	15	11	0.73	Sunde, P., Collet, S., Nowak, C., Thomsen, P. F., Hansen, M. M., Schulz, B., ... & Olsen, K. (2021). Where have all the young wolves gone? Traffic and cryptic mortality create a wolf population sink in Denmark and northernmost Germany. Conservation Letters, e12812.
Greece	Book chapter	Ursus arctos	2009	2012	4	15	3.75	Blanco, J. C. & Ballesteros, F. (2012). Capítulo 4: Reducción de Impacto de las Infraestructuras Lineales sobre los Osos. In: Manual de buenas prácticas para la gestión de corredores oseros en la Cordillera Cantábrica. Ministerio de Agricultura, Alimentación y Medio Ambiente
Guatemala	News article	Leopardus pardalis	2017	2017	1	1	1	Escobar, R. (2017). Aumenta número de animales silvestres atropellados en Petén. Prensa Libre de Guatemala. Available at: https://www.prensalibre.com/ciudades/peten/aumenta-numero-de-animales-silvestres-atropellados-en-peten/
India	Article	Melursus ursinus	2012	2012	1	3	3	Palei, H. S. & Sahu, H. K. (2017). Deadly crossing: Roads are the Emerging Threats to Sloth Bears in India. International Bear News, 26(3), 26-27.
India	Article	Melursus ursinus	2014	2014	1	3	3	Palei, H. S. & Sahu, H. K. (2017). Deadly crossing: Roads are the Emerging Threats to Sloth Bears in India. International Bear News, 26(3), 26-27.
India	Article	Melursus ursinus	2015	2015	1	2	2	Palei, H. S. & Sahu, H. K. (2017). Deadly crossing: Roads are the Emerging Threats to Sloth Bears in India. International Bear News, 26(3), 26-27.
India	Article	Melursus ursinus	2017	2017	1	7	7	Palei, H. S. & Sahu, H. K. (2017). Deadly crossing: Roads are the Emerging Threats to Sloth Bears in India. International Bear News, 26(3), 26-27.
India	Article	Panthera pardus	1998	1999	1	1	1	Baskaran, N., & Boominathan, D. (2010). Road kill of animals by highway traffic in the tropical forests of Mudumalai Tiger Reserve, southern India. Journal of Threatened Taxa, 2(3), 753-759.
India	Article	Panthera pardus	1998	1998	1	2	2	Baskaran, N., & Boominathan, D. (2010). Road kill of animals by highway traffic in the tropical forests of Mudumalai Tiger Reserve, southern India. Journal of Threatened Taxa, 2(3), 753-759.
India	News article	Panthera pardus	2015	2015	1	1	1	Dalvi, S. (2015). Leopard Roadkill, Demow, Assam. Conservation India. Available at: http://www.conservationindia.org/gallery/leopard-roadkill-demow-assam
India	Article	Panthera pardus	2009	2009	1	4	4	Gubbi, S., Poornesha, J, Daithota, A., & Nagashettihalli, H. (2014). Roads emerging as a critical threat to leopards in India. Cat news, 60, 30-31.
India	Article	Panthera pardus	2011	2011	1	6	6	Gubbi, S., Poornesha, J, Daithota, A., & Nagashettihalli, H. (2014). Roads emerging as a critical threat to leopards in India. Cat news, 60, 30-31.
India	Article	Panthera pardus	2012	2012	1	2	2	Gubbi, S., Poornesha, J, Daithota, A., & Nagashettihalli, H. (2014). Roads emerging as a critical threat to leopards in India. Cat news, 60, 30-31.
India	Article	Panthera pardus	2013	2013	1	6	6	Gubbi, S., Poornesha, J, Daithota, A., & Nagashettihalli, H. (2014). Roads emerging as a critical threat to leopards in India. Cat news, 60, 30-31.
India	Article	Panthera pardus	2014	2014	1	5	5	Gubbi, S., Poornesha, J, Daithota, A., & Nagashettihalli, H. (2014). Roads emerging as a critical threat to leopards in India. Cat news, 60, 30-31.
India	News article	Panthera tigris	2017	2017	1	1	1	Andheria, A. (2018). Bor Tiger Reserve’s Dominant Male (T2) Road-killed on NH-6. Conservation India. Available at: http://www.conservationindia.org/gallery/bor-tiger-reserves-dominant-male-t2-road-killed-on-nh-6
India	Article	Panthera tigris	1998	1998	1	1	1	Baskaran, N., & Boominathan, D. (2010). Road kill of animals by highway traffic in the tropical forests of Mudumalai Tiger Reserve, southern India. Journal of Threatened Taxa, 2(3), 753-759.
India	News article	Panthera tigris	2003	2003	1	1	1	Gubbi, S. (2011). Tiger Roadkill, NH 212, Bandipur 2003. Conservation India. Available at: http://www.conservationindia.org/gallery/tiger-roadkill-nh-212-bandipur-2003
Iran	Article	Acinonyx jubatus	2001	2012	12	12	1	Farhadinia, M. S., Hunter, L. T., Jourabchian, A., Hosseini-Zavarei, F., Akbari, H., Ziaie, H., ... & Jowkar, H. (2017). The critically endangered Asiatic cheetah Acinonyx jubatus venaticus in Iran: a review of recent distribution, and conservation status. Biodiversity and Conservation, 26(5), 1027-1046.
Iran	Article	Acinonyx jubatus	2011	2011	1	1	1	Hosseini, S., Youssefi, M., Mobedi, I., Hosseini, S., & Zaheri, B. (2011). First report of Taenia acinonyxi (Ortlopp, 1938) in Acinonyx jubatus venaticus from Iran. Iran J Parasitol., 6(4), 105-108.
Iran	Article	Acinonyx jubatus	2007	2011	5	6	1.2	Mohammadi, A., & Kaboli, M. (2016). Evaluating wildlife-vehicle collision hotspots using kernel-based estimation: a focus on the endangered Asiatic cheetah in central Iran. Human-wildlife Interactions, 10(1), 103-109.
Iran	Article	Acinonyx jubatus	2004	2016	13	16	1.23	Parchizadeh, J., Gatta, M., Bencini, R., Qashqaei, A. T., Adibi, M. A., & Williams, S. T. (2017). Iran’s roads: mitigating the most serious threat to the critically endangered Asiatic cheetah Acinonyx jubatus venaticus. bioRxiv, 230581. http://doi.org/10.1101/230581
Iran	Article	Canis lupus	2013	2018	6	103	17.17	Rezaei, S., Mohammadi, A., Cushman, S. A., Bencini, R., Rooney, T., & Naderi, M. (2021). Landscape connectivity for two sympatric carnivores in central Iran. Authorea. DOI: 10.22541/au.161153950.09782632/v1
Iran	Article	Caracal caracal	2007	2011	5	1	0.2	Mohammadi, A., & Kaboli, M. (2016). Evaluating wildlife-vehicle collision hotspots using kernel-based estimation: a focus on the endangered Asiatic cheetah in central Iran. Human-wildlife Interactions, 10(1), 103-109.
Iran	Article	Caracal caracal	2007	2011	5	2	0.4	Mohammadi, A., & Kaboli, M. (2016). Evaluating wildlife-vehicle collision hotspots using kernel-based estimation: a focus on the endangered Asiatic cheetah in central Iran. Human-wildlife Interactions, 10(1), 103-109.
Iran	Article	Hyaena hyaena	2007	2011	5	5	1	Mohammadi, A., & Kaboli, M. (2016). Evaluating wildlife-vehicle collision hotspots using kernel-based estimation: a focus on the endangered Asiatic cheetah in central Iran. Human-wildlife Interactions, 10(1), 103-109.
Iran	Article	Panthera pardus	2010	2018	9	10	1.11	Parchizadeh, J., & Adibi, M. A. (2019). Distribution and human-caused mortality of Persian leopards Panthera pardus saxicolor in Iran, based on unpublished data and Farsi gray literature. Ecology and evolution, 9 (20), 11972-11978.
Italy	Article	Canis lupus	1991	2001	11	78	7.09	Lovari, S., Sforzi, A., Scala, C., & Fico, R. (2007). Mortality parameters of the wolf in Italy: does the wolf keep himself from the door? Journal of Zoology, 272, 117–124.
Italy	Article	Canis lupus	1992	1997	5	49	9.8	Pezzo, F., Parigi, L., & Fico, R. (2003). Food habits of wolves in central Italy based on stomach and intestine analyses. Acta Theriologica, 48(3), 265–270.
Japan	Article	Ursus arctos	2013	2014	1	1	1	Tatewaki, T., & Koike, F. (2018). Synoptic scale mammal density index map based on roadkill records. Ecological Indicators, 85, 468–478. http://doi.org/10.1016/j.ecolind.2017.10.056
Japan	Article	Ursus thibetanus	2013	2014	1	1	1	Tatewaki, T., & Koike, F. (2018). Synoptic scale mammal density index map based on roadkill records. Ecological Indicators, 85, 468–478. http://doi.org/10.1016/j.ecolind.2017.10.056
Kenya	Data repository	Acinonyx jubatus	2018	2018	1	1	1	Collinson, W., Patterson-Abrolat, C., & Roxburgh, L. (2021). Roadkill occurrence records from Africa. Endangered Wildlife Trust. Dataset requested viahttps://www.ewt.org.za/resources/resources-biodiversity-data/
Kenya	Report	Acinonyx jubatus	2010	2013	3	1	0.33	Davison, Z., Ihwagi, F., Bhalla, S., Lalampaa, P., & Mouria, P. (2013). Accidental Road Mortality of Wildlife in Northern Kenya: A2 National Road Between Isiolo and Laisamus. Plenary Report
Kenya	Report	Caracal caracal	2010	2013	3	1	0.33	Davison, Z., Ihwagi, F., Bhalla, S., Lalampaa, P., & Mouria, P. (2013). Accidental Road Mortality of Wildlife in Northern Kenya: A2 National Road Between Isiolo and Laisamus. Plenary Report
Kenya	Report	Crocuta crocuta	2010	2013	3	10	3.33	Davison, Z., Ihwagi, F., Bhalla, S., Lalampaa, P., & Mouria, P. (2013). Accidental Road Mortality of Wildlife in Northern Kenya: A2 National Road Between Isiolo and Laisamus. Plenary Report
Kenya	Article	Crocuta crocuta	2007	2018	11	46	4.18	Lala, F., Chiyo, P. I., Kanga, E., Omondi, P., Ngene, S., Severud, W. J., ... & Bump, J. (2021). Wildlife roadkill in the Tsavo Ecosystem, Kenya: identifying hotspots, potential drivers, and affected species. Heliyon, 7 (3), e06364.
Kenya	Report	Hyaena hyaena	2010	2013	3	4	1.33	Davison, Z., Ihwagi, F., Bhalla, S., Lalampaa, P., & Mouria, P. (2013). Accidental Road Mortality of Wildlife in Northern Kenya: A2 National Road Between Isiolo and Laisamus. Plenary Report
Kenya	Article	Lycaon pictus	2007	2018	11	3	0.27	Lala, F., Chiyo, P. I., Kanga, E., Omondi, P., Ngene, S., Severud, W. J., ... & Bump, J. (2021). Wildlife roadkill in the Tsavo Ecosystem, Kenya: identifying hotspots, potential drivers, and affected species. Heliyon, 7(3), e06364.
Kenya	Report	Panthera leo	2010	2013	3	1	0.33	Davison, Z., Ihwagi, F., Bhalla, S., Lalampaa, P., & Mouria, P. (2013). Accidental Road Mortality of Wildlife in Northern Kenya: A2 National Road Between Isiolo and Laisamus. Plenary Report
Madagascar	Article	Cryptoprocta ferox	2016	2016	1	1	1	Wyza, E., Dollar, L., & Stevens, N. (2018). First evidence of male spatial associations and roadkill mortality in the fosa Cryptoprocta ferox in Ankarafantsika National Park, Madagascar. Small Carnivore Conservation, 56, 76â€“85.
Malaysia	Article	Cuon alpinus	2010	2014	5	1	0.2	Jamhuri, J., Edinoor, M. A., Kamarudin, N., Lechner, A. M., Ashtonâ€Butt, A., & Azhar, B. (2020). Higher mortality rates for large-and medium-sized mammals on plantation roads compared to highways in Peninsular Malaysia. Ecology and Evolution, 10(21), 12049-12058. doi: 10.1002/ece3.6827
Mexico	Article	Leopardus pardalis	1990	2017	28	19	0.68	González-Gallina, A., & Hidalgo-Mihart, M. G. (2018). A Review of Road-killed Felids in Mexico. Therya, 9(2), 147-159.
Mexico	Thesis	Leopardus pardalis	2003	2003	1	1	1	López-Martí­nez, A. (2018). Análisis, diagnóstico y propuestas de solución ante la situación actual de Puma concolor (Puma), Lynx rufus (Gato montés) y Leopardus pardalis (Ocelote) en su distribución en México. Tesis, Universidad Autónoma del Estado de México.
Mexico	Article	Lynx rufus	1990	2017	28	49	1.75	González-Gallina, A., & Hidalgo-Mihart, M. G. (2018). A Review of Road-killed Felids in Mexico. Therya, 9(2), 147-159.
Mexico	Article	Panthera onca	1990	2017	28	8	0.29	González-Gallina, A., & Hidalgo-Mihart, M. G. (2018). A Review of Road-killed Felids in Mexico. Therya, 9(2), 147-159.
Mexico	Article	Panthera onca	2020	2020	1	1	1	Hernández-Pérez, E. L., Sosa, J. L., Friedeberg, D., Contreras-Moreno, F. M., & Hidalgo-Mihart, M. G. (2020). Jaguars and roads in the Calakmul region: evidence of road crossing and collisions with vehicles. Western North American Naturalist, 80 (4), 556-562.
Mexico	Report	Panthera onca	NA	NA	NA	NA	NA	Selva Paranaense (2011). Plan de acción para la conservación de la población de Yaguareté (Panthera onca) del corredor verde de Misiones. Documento elaborado por la Subcomisión Selva Paranaense para el Plan Estratégico Nacional de Conservación del Yaguareté.
Mexico	Article	Puma concolor	1990	2017	28	5	0.18	González-Gallina, A., & Hidalgo-Mihart, M. G. (2018). A Review of Road-killed Felids in Mexico. Therya, 9(2), 147-159.
Mexico	Article	Ursus americanus	2005	2016	12	46	3.83	Nuñez-Torres, M., Zarco-González, M. M., Monroy-Vilchis, O., & Carrera-Treviño, R. (2020). Human–black bear interactions in Northern Mexico. Human Dimensions of Wildlife, 25(5), 438-451.
Mongolia	News article	Panthera uncia	2017	2017	1	1	1	WWF (2017). A snow leopard was killed by a truck. Available at: http://mongolia.panda.org/en/news/?uNewsID=313811
Namibia	Data repository	Acinonyx jubatus	2014	2014	1	1	1	Collinson, W., Patterson-Abrolat, C., & Roxburgh, L. (2021). Roadkill occurrence records from Africa. Endangered Wildlife Trust. Dataset requested viahttps://www.ewt.org.za/resources/resources-biodiversity-data/
Namibia	Data repository	Crocuta crocuta	2006	2006	1	1	1	Collinson, W., Patterson-Abrolat, C., & Roxburgh, L. (2021). Roadkill occurrence records from Africa. Endangered Wildlife Trust. Dataset requested viahttps://www.ewt.org.za/resources/resources-biodiversity-data/
Namibia	Data repository	Lycaon pictus	2017	2017	1	1	1	Collinson, W., Patterson-Abrolat, C., & Roxburgh, L. (2021). Roadkill occurrence records from Africa. Endangered Wildlife Trust. Dataset requested viahttps://www.ewt.org.za/resources/resources-biodiversity-data/
Namibia	Article	Panthera pardus	NA	NA	NA	1	NA	Weise, F. J., Lemeris, J., Stratford, K. J., van Vuuren, R. J., Munro, S. J., Crawford, S. J., ... & Stein, A. B. (2015). A home away from home: insights from successful leopard (Panthera pardus) translocations. Biodiversity and conservation, 24(7), 1755-1774.
Namibia	Data repository	Parahyaena brunnea	1997	1997	1	1	1	Collinson, W., Patterson-Abrolat, C., & Roxburgh, L. (2021). Roadkill occurrence records from Africa. Endangered Wildlife Trust. Dataset requested viahttps://www.ewt.org.za/resources/resources-biodiversity-data/
Namibia	Data repository	Parahyaena brunnea	1998	1998	1	3	3	Collinson, W., Patterson-Abrolat, C., & Roxburgh, L. (2021). Roadkill occurrence records from Africa. Endangered Wildlife Trust. Dataset requested viahttps://www.ewt.org.za/resources/resources-biodiversity-data/
Namibia	Data repository	Parahyaena brunnea	1999	1999	1	2	2	Collinson, W., Patterson-Abrolat, C., & Roxburgh, L. (2021). Roadkill occurrence records from Africa. Endangered Wildlife Trust. Dataset requested viahttps://www.ewt.org.za/resources/resources-biodiversity-data/
Namibia	Data repository	Parahyaena brunnea	2000	2000	1	3	3	Collinson, W., Patterson-Abrolat, C., & Roxburgh, L. (2021). Roadkill occurrence records from Africa. Endangered Wildlife Trust. Dataset requested viahttps://www.ewt.org.za/resources/resources-biodiversity-data/
Namibia	Data repository	Parahyaena brunnea	2001	2001	1	2	2	Collinson, W., Patterson-Abrolat, C., & Roxburgh, L. (2021). Roadkill occurrence records from Africa. Endangered Wildlife Trust. Dataset requested viahttps://www.ewt.org.za/resources/resources-biodiversity-data/
Namibia	Data repository	Parahyaena brunnea	2002	2002	1	2	2	Collinson, W., Patterson-Abrolat, C., & Roxburgh, L. (2021). Roadkill occurrence records from Africa. Endangered Wildlife Trust. Dataset requested viahttps://www.ewt.org.za/resources/resources-biodiversity-data/
Namibia	Data repository	Parahyaena brunnea	2003	2003	1	2	2	Collinson, W., Patterson-Abrolat, C., & Roxburgh, L. (2021). Roadkill occurrence records from Africa. Endangered Wildlife Trust. Dataset requested viahttps://www.ewt.org.za/resources/resources-biodiversity-data/
Namibia	Data repository	Parahyaena brunnea	2004	2004	1	3	3	Collinson, W., Patterson-Abrolat, C., & Roxburgh, L. (2021). Roadkill occurrence records from Africa. Endangered Wildlife Trust. Dataset requested viahttps://www.ewt.org.za/resources/resources-biodiversity-data/
Namibia	Data repository	Parahyaena brunnea	2005	2005	1	1	1	Collinson, W., Patterson-Abrolat, C., & Roxburgh, L. (2021). Roadkill occurrence records from Africa. Endangered Wildlife Trust. Dataset requested viahttps://www.ewt.org.za/resources/resources-biodiversity-data/
Namibia	Data repository	Parahyaena brunnea	2006	2006	1	2	2	Collinson, W., Patterson-Abrolat, C., & Roxburgh, L. (2021). Roadkill occurrence records from Africa. Endangered Wildlife Trust. Dataset requested viahttps://www.ewt.org.za/resources/resources-biodiversity-data/
Namibia	Data repository	Parahyaena brunnea	2007	2007	1	1	1	Collinson, W., Patterson-Abrolat, C., & Roxburgh, L. (2021). Roadkill occurrence records from Africa. Endangered Wildlife Trust. Dataset requested viahttps://www.ewt.org.za/resources/resources-biodiversity-data/
Namibia	Data repository	Parahyaena brunnea	2008	2008	1	1	1	Collinson, W., Patterson-Abrolat, C., & Roxburgh, L. (2021). Roadkill occurrence records from Africa. Endangered Wildlife Trust. Dataset requested viahttps://www.ewt.org.za/resources/resources-biodiversity-data/
Namibia	Data repository	Parahyaena brunnea	2009	2009	1	4	4	Collinson, W., Patterson-Abrolat, C., & Roxburgh, L. (2021). Roadkill occurrence records from Africa. Endangered Wildlife Trust. Dataset requested viahttps://www.ewt.org.za/resources/resources-biodiversity-data/
Namibia	Data repository	Parahyaena brunnea	2010	2010	1	3	3	Collinson, W., Patterson-Abrolat, C., & Roxburgh, L. (2021). Roadkill occurrence records from Africa. Endangered Wildlife Trust. Dataset requested viahttps://www.ewt.org.za/resources/resources-biodiversity-data/
Namibia	Data repository	Parahyaena brunnea	2011	2011	1	3	3	Collinson, W., Patterson-Abrolat, C., & Roxburgh, L. (2021). Roadkill occurrence records from Africa. Endangered Wildlife Trust. Dataset requested viahttps://www.ewt.org.za/resources/resources-biodiversity-data/
Namibia	Data repository	Parahyaena brunnea	2012	2012	1	2	2	Collinson, W., Patterson-Abrolat, C., & Roxburgh, L. (2021). Roadkill occurrence records from Africa. Endangered Wildlife Trust. Dataset requested viahttps://www.ewt.org.za/resources/resources-biodiversity-data/
Namibia	Data repository	Parahyaena brunnea	2013	2013	1	3	3	Collinson, W., Patterson-Abrolat, C., & Roxburgh, L. (2021). Roadkill occurrence records from Africa. Endangered Wildlife Trust. Dataset requested viahttps://www.ewt.org.za/resources/resources-biodiversity-data/
Namibia	Data repository	Parahyaena brunnea	2015	2015	1	2	2	Collinson, W., Patterson-Abrolat, C., & Roxburgh, L. (2021). Roadkill occurrence records from Africa. Endangered Wildlife Trust. Dataset requested viahttps://www.ewt.org.za/resources/resources-biodiversity-data/
Namibia	Data repository	Parahyaena brunnea	2017	2017	1	1	1	Collinson, W., Patterson-Abrolat, C., & Roxburgh, L. (2021). Roadkill occurrence records from Africa. Endangered Wildlife Trust. Dataset requested viahttps://www.ewt.org.za/resources/resources-biodiversity-data/
Namibia	Data repository	Parahyaena brunnea	2018	2018	1	2	2	Collinson, W., Patterson-Abrolat, C., & Roxburgh, L. (2021). Roadkill occurrence records from Africa. Endangered Wildlife Trust. Dataset requested viahttps://www.ewt.org.za/resources/resources-biodiversity-data/
Namibia	Article	Parahyaena brunnea	2013	2013	1	1	1	Weise, F. J., Wiesel, I., Lemeris, J., & Van Vuuren, R. J. (2015). Evaluation of a conflict-related brown hyaena translocation in central Namibia. African Journal of Wildlife Research, 45(2), 178-187.
Namibia	Report	Parahyaena brunnea	1997	2010	14	26	1.86	Wiesel, I. (2010). Specialist report: Effects of proposed mining operations in the Southern Resource Area on brown hyenas. Brown hyena Research Project, Lüderitz, Namibia.
Nepal	Article	Hyaena hyaena	2018	2018	1	1	1	Adhikari, D., Gurung, A., Sigdel, P., Poudel, S., Regmi, P. R., & Basnet, S. (2018). Striped Hyaena: The recent record of road kill of Hyaena hyaena in Central Terai of Nepal. ZOO'S PRINT, 33(10), 23-26.
Nepal	Report	Hyaena hyaena	2015	2016	1	1	1	DNPWC (2016). Annual Report (2072/73-2015/16). Department of National Parks and Wildlife Conservation, Government of Nepal.
Nepal	Report	Panthera pardus	2018	2019	1	2	2	BaNP (2019). Annual Report (2075/76-2018/19). Banke National Park, Nepal.
Nepal	Report	Panthera pardus	2019	2020	1	1	1	BaNP (2020). Annual Report (2075/76-2018/19). Banke National Park, Nepal.
Nepal	Report	Panthera pardus	2019	2020	1	1	1	BNP (2020). Annual Report (2075/76-2018/19). Bardia National Park, Nepal.
Nepal	Report	Panthera pardus	2010	2011	1	1	1	DNPWC (2011). Annual Report (2067/68-2010/11). Department of National Parks and Wildlife Conservation, Government of Nepal.
Nepal	Report	Panthera pardus	2014	2015	1	1	1	DNPWC (2015). Annual Report (2071/72-2014/15). Department of National Parks and Wildlife Conservation, Government of Nepal.
Nepal	Report	Panthera pardus	2017	2018	1	3	3	DNPWC (2018). Annual Report (2074/75-2017/18). Department of National Parks and Wildlife Conservation, Government of Nepal.
Nepal	Report	Panthera tigris	2016	2017	1	1	1	DNPWC (2017). Annual Report (2073/74-2016/17). Department of National Parks and Wildlife Conservation, Government of Nepal.
Nepal	News article	Panthera tigris	2020	2021	2	1	0.5	Mandal, C. K. (2021). Tiger from Parsa National Park killed in road accident. The Kathmandu Post. Available at: https://kathmandupost.com/climate-environment/2021/01/02/tiger-from-parsa-national-park-killed-in-road-accident
Nepal	Report	Panthera tigris	2019	2020	1	1	1	PNP (2019). Annual Report (2075/76-2018/19). Parsa National Park, Nepal.
Pakistan	Article	Hyaena hyaena	2012	2014	3	1	0.33	Akrim, F., Mahmood, T., Andleeb, S., Hussain, R., & Collinson, W. J. (2019). Spatiotemporal patterns of wildlife road mortality in the Pothwar Plateau, Pakistan. Mammalia, 83 (5), 487-495.
Russia	Article	Panthera tigris	1992	2000	9	1	0.11	Kerley, L. L., Goodrich, J. M., Miquelle, D. G., Smirnov, E. N., Quigley, H. B., & Hornocker, M. G. (2002). Effects of Roads and Human Disturbance on Amur Tigers. Conservation Biology, 16(1), 97–108. http://doi.org/10.1046/j.1523-1739.2002.99290.x
Slovakia	Article	Ursus arctos	1997	2017	21	60	2.86	Find’o, S., Skuban, M., Kajba, M., Chalmers, J., & Kalaš, M. (2019). Identifying attributes associated with brown bear (Ursus arctos) road-crossing and roadkill sites. Canadian Journal of Zoology, 97 (2), 156-164.
Slovenia	Book chapter	Ursus arctos	1992	1999	8	20	2.5	Blanco, J. C. & Ballesteros, F. (2012). Capítulo 4: Reducción de Impacto de las Infraestructuras Lineales sobre los Osos. In: Manual de buenas prácticas para la gestión de corredores oseros en la Cordillera Cantábrica. Ministerio de Agricultura, Alimentación y Medio Ambiente
South Africa	Data repository	Acinonyx jubatus	2016	2016	1	2	2	Collinson, W., Patterson-Abrolat, C., & Roxburgh, L. (2021). Roadkill occurrence records from Africa. Endangered Wildlife Trust. Dataset requested viahttps://www.ewt.org.za/resources/resources-biodiversity-data/
South Africa	Data repository	Acinonyx jubatus	2017	2017	1	3	3	Collinson, W., Patterson-Abrolat, C., & Roxburgh, L. (2021). Roadkill occurrence records from Africa. Endangered Wildlife Trust. Dataset requested viahttps://www.ewt.org.za/resources/resources-biodiversity-data/
South Africa	Data repository	Acinonyx jubatus	2019	2019	1	1	1	Collinson, W., Patterson-Abrolat, C., & Roxburgh, L. (2021). Roadkill occurrence records from Africa. Endangered Wildlife Trust. Dataset requested viahttps://www.ewt.org.za/resources/resources-biodiversity-data/
South Africa	Data repository	Acinonyx jubatus	2020	2020	1	1	1	Collinson, W., Patterson-Abrolat, C., & Roxburgh, L. (2021). Roadkill occurrence records from Africa. Endangered Wildlife Trust. Dataset requested viahttps://www.ewt.org.za/resources/resources-biodiversity-data/
South Africa	Data repository	Acinonyx jubatus	NA	NA	NA	1	NA	Collinson, W., Patterson-Abrolat, C., & Roxburgh, L. (2021). Roadkill occurrence records from Africa. Endangered Wildlife Trust. Dataset requested viahttps://www.ewt.org.za/resources/resources-biodiversity-data/
South Africa	Article	Acinonyx jubatus	2011	2014	4	1	0.25	Périquet, S., Roxburgh, L., le Roux, A., & Collinson, W. J. (2018). Testing the Value of Citizen Science for Roadkill Studies: A Case Study from South Africa. Frontiers in Ecology and Evolution, 6, 772. http://doi.org/10.3389/fevo.2018.00015
South Africa	Data repository	Caracal caracal	2001	2001	1	6	6	Collinson, W., Patterson-Abrolat, C., & Roxburgh, L. (2021). Roadkill occurrence records from Africa. Endangered Wildlife Trust. Dataset requested viahttps://www.ewt.org.za/resources/resources-biodiversity-data/
South Africa	Data repository	Caracal caracal	2012	2012	1	2	2	Collinson, W., Patterson-Abrolat, C., & Roxburgh, L. (2021). Roadkill occurrence records from Africa. Endangered Wildlife Trust. Dataset requested viahttps://www.ewt.org.za/resources/resources-biodiversity-data/
South Africa	Data repository	Caracal caracal	2013	2013	1	2	2	Collinson, W., Patterson-Abrolat, C., & Roxburgh, L. (2021). Roadkill occurrence records from Africa. Endangered Wildlife Trust. Dataset requested viahttps://www.ewt.org.za/resources/resources-biodiversity-data/
South Africa	Data repository	Caracal caracal	2014	2014	1	7	7	Collinson, W., Patterson-Abrolat, C., & Roxburgh, L. (2021). Roadkill occurrence records from Africa. Endangered Wildlife Trust. Dataset requested viahttps://www.ewt.org.za/resources/resources-biodiversity-data/
South Africa	Data repository	Caracal caracal	2015	2015	1	14	14	Collinson, W., Patterson-Abrolat, C., & Roxburgh, L. (2021). Roadkill occurrence records from Africa. Endangered Wildlife Trust. Dataset requested viahttps://www.ewt.org.za/resources/resources-biodiversity-data/
South Africa	Data repository	Caracal caracal	2016	2016	1	9	9	Collinson, W., Patterson-Abrolat, C., & Roxburgh, L. (2021). Roadkill occurrence records from Africa. Endangered Wildlife Trust. Dataset requested viahttps://www.ewt.org.za/resources/resources-biodiversity-data/
South Africa	Data repository	Caracal caracal	2017	2017	1	5	5	Collinson, W., Patterson-Abrolat, C., & Roxburgh, L. (2021). Roadkill occurrence records from Africa. Endangered Wildlife Trust. Dataset requested viahttps://www.ewt.org.za/resources/resources-biodiversity-data/
South Africa	Data repository	Caracal caracal	2018	2018	1	13	13	Collinson, W., Patterson-Abrolat, C., & Roxburgh, L. (2021). Roadkill occurrence records from Africa. Endangered Wildlife Trust. Dataset requested viahttps://www.ewt.org.za/resources/resources-biodiversity-data/
South Africa	Data repository	Caracal caracal	2019	2019	1	8	8	Collinson, W., Patterson-Abrolat, C., & Roxburgh, L. (2021). Roadkill occurrence records from Africa. Endangered Wildlife Trust. Dataset requested viahttps://www.ewt.org.za/resources/resources-biodiversity-data/
South Africa	Data repository	Caracal caracal	2020	2020	1	6	6	Collinson, W., Patterson-Abrolat, C., & Roxburgh, L. (2021). Roadkill occurrence records from Africa. Endangered Wildlife Trust. Dataset requested viahttps://www.ewt.org.za/resources/resources-biodiversity-data/
South Africa	Data repository	Caracal caracal	2021	2021	1	1	1	Collinson, W., Patterson-Abrolat, C., & Roxburgh, L. (2021). Roadkill occurrence records from Africa. Endangered Wildlife Trust. Dataset requested viahttps://www.ewt.org.za/resources/resources-biodiversity-data/
South Africa	Data repository	Caracal caracal	NA	NA	NA	1	NA	Collinson, W., Patterson-Abrolat, C., & Roxburgh, L. (2021). Roadkill occurrence records from Africa. Endangered Wildlife Trust. Dataset requested viahttps://www.ewt.org.za/resources/resources-biodiversity-data/
South Africa	Data repository	Caracal caracal	NA	NA	NA	1	NA	Collinson, W., Patterson-Abrolat, C., & Roxburgh, L. (2021). Roadkill occurrence records from Africa. Endangered Wildlife Trust. Dataset requested viahttps://www.ewt.org.za/resources/resources-biodiversity-data/
South Africa	Data repository	Caracal caracal	NA	NA	NA	1	NA	Collinson, W., Patterson-Abrolat, C., & Roxburgh, L. (2021). Roadkill occurrence records from Africa. Endangered Wildlife Trust. Dataset requested viahttps://www.ewt.org.za/resources/resources-biodiversity-data/
South Africa	Article	Caracal caracal	2011	2014	4	10	2.5	Périquet, S., Roxburgh, L., le Roux, A., & Collinson, W. J. (2018). Testing the Value of Citizen Science for Roadkill Studies: A Case Study from South Africa. Frontiers in Ecology and Evolution, 6, 772. http://doi.org/10.3389/fevo.2018.00015
South Africa	Data repository	Crocuta crocuta	2014	2014	1	1	1	Collinson, W., Patterson-Abrolat, C., & Roxburgh, L. (2021). Roadkill occurrence records from Africa. Endangered Wildlife Trust. Dataset requested viahttps://www.ewt.org.za/resources/resources-biodiversity-data/
South Africa	Data repository	Crocuta crocuta	2019	2019	1	2	2	Collinson, W., Patterson-Abrolat, C., & Roxburgh, L. (2021). Roadkill occurrence records from Africa. Endangered Wildlife Trust. Dataset requested viahttps://www.ewt.org.za/resources/resources-biodiversity-data/
South Africa	Data repository	Crocuta crocuta	2020	2020	1	1	1	Collinson, W., Patterson-Abrolat, C., & Roxburgh, L. (2021). Roadkill occurrence records from Africa. Endangered Wildlife Trust. Dataset requested viahttps://www.ewt.org.za/resources/resources-biodiversity-data/
South Africa	Data repository	Crocuta crocuta	NA	NA	NA	1	NA	Collinson, W., Patterson-Abrolat, C., & Roxburgh, L. (2021). Roadkill occurrence records from Africa. Endangered Wildlife Trust. Dataset requested viahttps://www.ewt.org.za/resources/resources-biodiversity-data/
South Africa	Data repository	Crocuta crocuta	NA	NA	NA	1	NA	Collinson, W., Patterson-Abrolat, C., & Roxburgh, L. (2021). Roadkill occurrence records from Africa. Endangered Wildlife Trust. Dataset requested viahttps://www.ewt.org.za/resources/resources-biodiversity-data/
South Africa	Data repository	Leptailurus serval	2010	2010	1	1	1	Collinson, W., Patterson-Abrolat, C., & Roxburgh, L. (2021). Roadkill occurrence records from Africa. Endangered Wildlife Trust. Dataset requested viahttps://www.ewt.org.za/resources/resources-biodiversity-data/
South Africa	Data repository	Leptailurus serval	2011	2011	1	7	7	Collinson, W., Patterson-Abrolat, C., & Roxburgh, L. (2021). Roadkill occurrence records from Africa. Endangered Wildlife Trust. Dataset requested viahttps://www.ewt.org.za/resources/resources-biodiversity-data/
South Africa	Data repository	Leptailurus serval	2012	2012	1	4	4	Collinson, W., Patterson-Abrolat, C., & Roxburgh, L. (2021). Roadkill occurrence records from Africa. Endangered Wildlife Trust. Dataset requested viahttps://www.ewt.org.za/resources/resources-biodiversity-data/
South Africa	Data repository	Leptailurus serval	2013	2013	1	2	2	Collinson, W., Patterson-Abrolat, C., & Roxburgh, L. (2021). Roadkill occurrence records from Africa. Endangered Wildlife Trust. Dataset requested viahttps://www.ewt.org.za/resources/resources-biodiversity-data/
South Africa	Data repository	Leptailurus serval	2014	2014	1	40	40	Collinson, W., Patterson-Abrolat, C., & Roxburgh, L. (2021). Roadkill occurrence records from Africa. Endangered Wildlife Trust. Dataset requested viahttps://www.ewt.org.za/resources/resources-biodiversity-data/
South Africa	Data repository	Leptailurus serval	2015	2015	1	19	19	Collinson, W., Patterson-Abrolat, C., & Roxburgh, L. (2021). Roadkill occurrence records from Africa. Endangered Wildlife Trust. Dataset requested viahttps://www.ewt.org.za/resources/resources-biodiversity-data/
South Africa	Data repository	Leptailurus serval	2016	2016	1	23	23	Collinson, W., Patterson-Abrolat, C., & Roxburgh, L. (2021). Roadkill occurrence records from Africa. Endangered Wildlife Trust. Dataset requested viahttps://www.ewt.org.za/resources/resources-biodiversity-data/
South Africa	Data repository	Leptailurus serval	2017	2017	1	26	26	Collinson, W., Patterson-Abrolat, C., & Roxburgh, L. (2021). Roadkill occurrence records from Africa. Endangered Wildlife Trust. Dataset requested viahttps://www.ewt.org.za/resources/resources-biodiversity-data/
South Africa	Data repository	Leptailurus serval	2018	2018	1	68	68	Collinson, W., Patterson-Abrolat, C., & Roxburgh, L. (2021). Roadkill occurrence records from Africa. Endangered Wildlife Trust. Dataset requested viahttps://www.ewt.org.za/resources/resources-biodiversity-data/
South Africa	Data repository	Leptailurus serval	2019	2019	1	70	70	Collinson, W., Patterson-Abrolat, C., & Roxburgh, L. (2021). Roadkill occurrence records from Africa. Endangered Wildlife Trust. Dataset requested viahttps://www.ewt.org.za/resources/resources-biodiversity-data/
South Africa	Data repository	Leptailurus serval	2020	2020	1	19	19	Collinson, W., Patterson-Abrolat, C., & Roxburgh, L. (2021). Roadkill occurrence records from Africa. Endangered Wildlife Trust. Dataset requested viahttps://www.ewt.org.za/resources/resources-biodiversity-data/
South Africa	Data repository	Leptailurus serval	2021	2021	1	4	4	Collinson, W., Patterson-Abrolat, C., & Roxburgh, L. (2021). Roadkill occurrence records from Africa. Endangered Wildlife Trust. Dataset requested viahttps://www.ewt.org.za/resources/resources-biodiversity-data/
South Africa	Data repository	Leptailurus serval	NA	NA	NA	1	NA	Collinson, W., Patterson-Abrolat, C., & Roxburgh, L. (2021). Roadkill occurrence records from Africa. Endangered Wildlife Trust. Dataset requested viahttps://www.ewt.org.za/resources/resources-biodiversity-data/
South Africa	Data repository	Lycaon pictus	2012	2012	1	3	3	Collinson, W., Patterson-Abrolat, C., & Roxburgh, L. (2021). Roadkill occurrence records from Africa. Endangered Wildlife Trust. Dataset requested viahttps://www.ewt.org.za/resources/resources-biodiversity-data/
South Africa	Data repository	Lycaon pictus	2013	2013	1	1	1	Collinson, W., Patterson-Abrolat, C., & Roxburgh, L. (2021). Roadkill occurrence records from Africa. Endangered Wildlife Trust. Dataset requested viahttps://www.ewt.org.za/resources/resources-biodiversity-data/
South Africa	Data repository	Lycaon pictus	2014	2014	1	6	6	Collinson, W., Patterson-Abrolat, C., & Roxburgh, L. (2021). Roadkill occurrence records from Africa. Endangered Wildlife Trust. Dataset requested viahttps://www.ewt.org.za/resources/resources-biodiversity-data/
South Africa	Data repository	Lycaon pictus	2015	2015	1	1	1	Collinson, W., Patterson-Abrolat, C., & Roxburgh, L. (2021). Roadkill occurrence records from Africa. Endangered Wildlife Trust. Dataset requested viahttps://www.ewt.org.za/resources/resources-biodiversity-data/
South Africa	Data repository	Lycaon pictus	2017	2017	1	3	3	Collinson, W., Patterson-Abrolat, C., & Roxburgh, L. (2021). Roadkill occurrence records from Africa. Endangered Wildlife Trust. Dataset requested viahttps://www.ewt.org.za/resources/resources-biodiversity-data/
South Africa	Data repository	Lycaon pictus	2018	2018	1	2	2	Collinson, W., Patterson-Abrolat, C., & Roxburgh, L. (2021). Roadkill occurrence records from Africa. Endangered Wildlife Trust. Dataset requested viahttps://www.ewt.org.za/resources/resources-biodiversity-data/
South Africa	Data repository	Lycaon pictus	2020	2020	1	3	3	Collinson, W., Patterson-Abrolat, C., & Roxburgh, L. (2021). Roadkill occurrence records from Africa. Endangered Wildlife Trust. Dataset requested viahttps://www.ewt.org.za/resources/resources-biodiversity-data/
South Africa	Data repository	Lycaon pictus	2021	2021	1	3	3	Collinson, W., Patterson-Abrolat, C., & Roxburgh, L. (2021). Roadkill occurrence records from Africa. Endangered Wildlife Trust. Dataset requested viahttps://www.ewt.org.za/resources/resources-biodiversity-data/
South Africa	Data repository	Lycaon pictus	NA	NA	NA	1	NA	Collinson, W., Patterson-Abrolat, C., & Roxburgh, L. (2021). Roadkill occurrence records from Africa. Endangered Wildlife Trust. Dataset requested viahttps://www.ewt.org.za/resources/resources-biodiversity-data/
South Africa	Data repository	Lycaon pictus	NA	NA	NA	7	NA	Collinson, W., Patterson-Abrolat, C., & Roxburgh, L. (2021). Roadkill occurrence records from Africa. Endangered Wildlife Trust. Dataset requested viahttps://www.ewt.org.za/resources/resources-biodiversity-data/
South Africa	Article	Lycaon pictus	2011	2014	4	5	1.25	Périquet, S., Roxburgh, L., le Roux, A., & Collinson, W. J. (2018). Testing the Value of Citizen Science for Roadkill Studies: A Case Study from South Africa. Frontiers in Ecology and Evolution, 6, 772. http://doi.org/10.3389/fevo.2018.00015
South Africa	Data repository	Panthera leo	NA	NA	NA	1	NA	Collinson, W., Patterson-Abrolat, C., & Roxburgh, L. (2021). Roadkill occurrence records from Africa. Endangered Wildlife Trust. Dataset requested viahttps://www.ewt.org.za/resources/resources-biodiversity-data/
South Africa	Article	Panthera leo	2011	2014	4	1	0.25	Périquet, S., Roxburgh, L., le Roux, A., & Collinson, W. J. (2018). Testing the Value of Citizen Science for Roadkill Studies: A Case Study from South Africa. Frontiers in Ecology and Evolution, 6, 772. http://doi.org/10.3389/fevo.2018.00015
South Africa	Data repository	Panthera pardus	2014	2014	1	4	4	Collinson, W., Patterson-Abrolat, C., & Roxburgh, L. (2021). Roadkill occurrence records from Africa. Endangered Wildlife Trust. Dataset requested viahttps://www.ewt.org.za/resources/resources-biodiversity-data/
South Africa	Data repository	Panthera pardus	2015	2015	1	1	1	Collinson, W., Patterson-Abrolat, C., & Roxburgh, L. (2021). Roadkill occurrence records from Africa. Endangered Wildlife Trust. Dataset requested viahttps://www.ewt.org.za/resources/resources-biodiversity-data/
South Africa	Data repository	Panthera pardus	2016	2016	1	1	1	Collinson, W., Patterson-Abrolat, C., & Roxburgh, L. (2021). Roadkill occurrence records from Africa. Endangered Wildlife Trust. Dataset requested viahttps://www.ewt.org.za/resources/resources-biodiversity-data/
South Africa	Data repository	Panthera pardus	2017	2017	1	3	3	Collinson, W., Patterson-Abrolat, C., & Roxburgh, L. (2021). Roadkill occurrence records from Africa. Endangered Wildlife Trust. Dataset requested viahttps://www.ewt.org.za/resources/resources-biodiversity-data/
South Africa	Data repository	Panthera pardus	2018	2018	1	6	6	Collinson, W., Patterson-Abrolat, C., & Roxburgh, L. (2021). Roadkill occurrence records from Africa. Endangered Wildlife Trust. Dataset requested viahttps://www.ewt.org.za/resources/resources-biodiversity-data/
South Africa	Data repository	Panthera pardus	2019	2019	1	1	1	Collinson, W., Patterson-Abrolat, C., & Roxburgh, L. (2021). Roadkill occurrence records from Africa. Endangered Wildlife Trust. Dataset requested viahttps://www.ewt.org.za/resources/resources-biodiversity-data/
South Africa	Data repository	Panthera pardus	2020	2020	1	4	4	Collinson, W., Patterson-Abrolat, C., & Roxburgh, L. (2021). Roadkill occurrence records from Africa. Endangered Wildlife Trust. Dataset requested viahttps://www.ewt.org.za/resources/resources-biodiversity-data/
South Africa	Data repository	Panthera pardus	NA	NA	NA	1	NA	Collinson, W., Patterson-Abrolat, C., & Roxburgh, L. (2021). Roadkill occurrence records from Africa. Endangered Wildlife Trust. Dataset requested viahttps://www.ewt.org.za/resources/resources-biodiversity-data/
South Africa	Article	Panthera pardus	2011	2014	4	4	1	Périquet, S., Roxburgh, L., le Roux, A., & Collinson, W. J. (2018). Testing the Value of Citizen Science for Roadkill Studies: A Case Study from South Africa. Frontiers in Ecology and Evolution, 6, 772. http://doi.org/10.3389/fevo.2018.00015
South Africa	Data repository	Parahyaena brunnea	2005	2005	1	1	1	Collinson, W., Patterson-Abrolat, C., & Roxburgh, L. (2021). Roadkill occurrence records from Africa. Endangered Wildlife Trust. Dataset requested viahttps://www.ewt.org.za/resources/resources-biodiversity-data/
South Africa	Data repository	Parahyaena brunnea	2011	2011	1	1	1	Collinson, W., Patterson-Abrolat, C., & Roxburgh, L. (2021). Roadkill occurrence records from Africa. Endangered Wildlife Trust. Dataset requested viahttps://www.ewt.org.za/resources/resources-biodiversity-data/
South Africa	Data repository	Parahyaena brunnea	2014	2014	1	11	11	Collinson, W., Patterson-Abrolat, C., & Roxburgh, L. (2021). Roadkill occurrence records from Africa. Endangered Wildlife Trust. Dataset requested viahttps://www.ewt.org.za/resources/resources-biodiversity-data/
South Africa	Data repository	Parahyaena brunnea	2015	2015	1	1	1	Collinson, W., Patterson-Abrolat, C., & Roxburgh, L. (2021). Roadkill occurrence records from Africa. Endangered Wildlife Trust. Dataset requested viahttps://www.ewt.org.za/resources/resources-biodiversity-data/
South Africa	Data repository	Parahyaena brunnea	2016	2016	1	1	1	Collinson, W., Patterson-Abrolat, C., & Roxburgh, L. (2021). Roadkill occurrence records from Africa. Endangered Wildlife Trust. Dataset requested viahttps://www.ewt.org.za/resources/resources-biodiversity-data/
South Africa	Data repository	Parahyaena brunnea	2018	2018	1	3	3	Collinson, W., Patterson-Abrolat, C., & Roxburgh, L. (2021). Roadkill occurrence records from Africa. Endangered Wildlife Trust. Dataset requested viahttps://www.ewt.org.za/resources/resources-biodiversity-data/
South Africa	Data repository	Parahyaena brunnea	NA	NA	NA	1	NA	Collinson, W., Patterson-Abrolat, C., & Roxburgh, L. (2021). Roadkill occurrence records from Africa. Endangered Wildlife Trust. Dataset requested viahttps://www.ewt.org.za/resources/resources-biodiversity-data/
South Africa	Data repository	Parahyaena brunnea	NA	NA	NA	2	NA	Collinson, W., Patterson-Abrolat, C., & Roxburgh, L. (2021). Roadkill occurrence records from Africa. Endangered Wildlife Trust. Dataset requested viahttps://www.ewt.org.za/resources/resources-biodiversity-data/
Spain	News article	Canis lupus	2011	2020	10	81	8.1	Animal's Health (2021). El Congreso acuerda medidas para reducir las muertes de animales en carreteras. El Diario de la Salud Animal. Available at: https://www.animalshealth.es/politica/congreso-acuerda-medidas-reducir-muertes-animales-carreteras
Spain	Article	Canis lupus	2001	2007	7	82	11.71	Colino-Rabanal, V.J., Lizana, M. & Peris, S.J. (2011). Factors influencing wolf roadkills in Northwest Spain. European Journal of Wildlife Research, 57, 399-409.
Spain	Article	Canis lupus	2007	2011	5	17	3.4	Planillo, A., Mata, C., Manica, A., & Malo, J. E. (2018). Carnivore abundance near motorways related to prey and roadkills. Journal of Wildlife Management, 82(2), 319–327. http://doi.org/10.1002/jwmg.21384
Spain	Report	Canis lupus	1990	1992	2	14	7	PMVC (2003). Mortalidad de vertebrados en carreteras. Documento técnico de conservación nº 4. Sociedad para la Conservación de los Vertebrados (SCV). Madrid. 350 páginas
Spain	Report	Canis lupus	2003	2004	1	16	16	RACC (2011). Accidentes de Tráfico con Animales. Análisis de la situación a nivel Europeo y Español.
Spain	Article	Canis lupus	2006	2012	7	112	16	Sáenz-de-Santa-María, A., & Tellería, J. L. (2015). Wildlife-vehicle collisions in Spain. European Journal of Wildlife Research, 61(3), 399-406.
Spain	News article	Lynx pardinus	2017	2017	1	31	31	ABC (2018). WWF destaca que el 20% de los atropellos de linces de 2018 sucedieron en dos 'puntos negros' de las carreteras andaluzas. ABC Biodiversidad. Available at: https://www.abc.es/natural/biodiversidad/abci-20-por-ciento-atropellos-linces-2018-sucedieron-puntos-negros-carreteras-andaluzas-201812190932_noticia.html
Spain	News article	Lynx pardinus	2019	2019	1	35	35	Animal's Health (2021). El Congreso acuerda medidas para reducir las muertes de animales en carreteras. El Diario de la Salud Animal. Available at: https://www.animalshealth.es/politica/congreso-acuerda-medidas-reducir-muertes-animales-carreteras
Spain	News article	Lynx pardinus	2020	2020	1	32	32	Animal's Health (2021). El Congreso acuerda medidas para reducir las muertes de animales en carreteras. El Diario de la Salud Animal. Available at: https://www.animalshealth.es/politica/congreso-acuerda-medidas-reducir-muertes-animales-carreteras
Spain	News article	Lynx pardinus	2018	2018	1	27	27	Europa Press (2018). WWF destaca que el 20% de los atropellos de linces de 2018 sucedieron en dos 'puntos negros' de las carreteras andaluzas. Available at: https://www.europapress.es/andalucia/noticia-wwf-destaca-20-atropellos-linces-2018-sucedieron-dos-puntos-negros-carreteras-andaluzas-20181217165839.html
Spain	Article	Lynx pardinus	2004	2004	1	1	1	Millán, J., & Blasco-Costa, I. (2012). Molecular evidence of shared hookworm Ancylostoma tubaeforme haplotypes between the critically endangered Iberian lynx and sympatric domestic cats. Veterinary Parasitology, 186(3), 518–522.
Spain	Report	Lynx pardinus	1990	1992	2	1	0.5	PMVC (2003). Mortalidad de vertebrados en carreteras. Documento técnico de conservación nº 4. Sociedad para la Conservación de los Vertebrados (SCV). Madrid. 350 páginas
Spain	Article	Lynx pardinus	2006	2012	7	4	0.57	Sáenz-de-Santa-María, A., & Tellería, J. L. (2015). Wildlife-vehicle collisions in Spain. European Journal of Wildlife Research, 61(3), 399-406.
Spain	News article	Lynx pardinus	2004	2004	1	2	2	Servimedia (2017). 2017 bate el récord de linces atropellados en carreteras en España. Available at: https://ecodiario.eleconomista.es/sociedad/noticias/8826102/12/17/2017-bate-el-record-de-linces-atropellados-en-carreteras-en-espana.html
Spain	News article	Lynx pardinus	2005	2005	1	5	5	Servimedia (2017). 2017 bate el récord de linces atropellados en carreteras en España. Available at: https://ecodiario.eleconomista.es/sociedad/noticias/8826102/12/17/2017-bate-el-record-de-linces-atropellados-en-carreteras-en-espana.html
Spain	News article	Lynx pardinus	2006	2006	1	4	4	Servimedia (2017). 2017 bate el récord de linces atropellados en carreteras en España. Available at: https://ecodiario.eleconomista.es/sociedad/noticias/8826102/12/17/2017-bate-el-record-de-linces-atropellados-en-carreteras-en-espana.html
Spain	News article	Lynx pardinus	2009	2009	1	4	4	Servimedia (2017). 2017 bate el récord de linces atropellados en carreteras en España. Available at: https://ecodiario.eleconomista.es/sociedad/noticias/8826102/12/17/2017-bate-el-record-de-linces-atropellados-en-carreteras-en-espana.html
Spain	News article	Lynx pardinus	2010	2010	1	4	4	Servimedia (2017). 2017 bate el récord de linces atropellados en carreteras en España. Available at: https://ecodiario.eleconomista.es/sociedad/noticias/8826102/12/17/2017-bate-el-record-de-linces-atropellados-en-carreteras-en-espana.html
Spain	News article	Lynx pardinus	2011	2011	1	4	4	Servimedia (2017). 2017 bate el récord de linces atropellados en carreteras en España. Available at: https://ecodiario.eleconomista.es/sociedad/noticias/8826102/12/17/2017-bate-el-record-de-linces-atropellados-en-carreteras-en-espana.html
Spain	News article	Lynx pardinus	2012	2012	1	8	8	Servimedia (2017). 2017 bate el récord de linces atropellados en carreteras en España. Available at: https://ecodiario.eleconomista.es/sociedad/noticias/8826102/12/17/2017-bate-el-record-de-linces-atropellados-en-carreteras-en-espana.html
Spain	News article	Lynx pardinus	2013	2013	1	14	14	Servimedia (2017). 2017 bate el récord de linces atropellados en carreteras en España. Available at: https://ecodiario.eleconomista.es/sociedad/noticias/8826102/12/17/2017-bate-el-record-de-linces-atropellados-en-carreteras-en-espana.html
Spain	News article	Lynx pardinus	2014	2014	1	22	22	Servimedia (2017). 2017 bate el récord de linces atropellados en carreteras en España. Available at: https://ecodiario.eleconomista.es/sociedad/noticias/8826102/12/17/2017-bate-el-record-de-linces-atropellados-en-carreteras-en-espana.html
Spain	News article	Lynx pardinus	2015	2015	1	16	16	Servimedia (2017). 2017 bate el récord de linces atropellados en carreteras en España. Available at: https://ecodiario.eleconomista.es/sociedad/noticias/8826102/12/17/2017-bate-el-record-de-linces-atropellados-en-carreteras-en-espana.html
Spain	News article	Lynx pardinus	2016	2016	1	15	15	Servimedia (2017). 2017 bate el récord de linces atropellados en carreteras en España. Available at: https://ecodiario.eleconomista.es/sociedad/noticias/8826102/12/17/2017-bate-el-record-de-linces-atropellados-en-carreteras-en-espana.html
Spain	Article	Ursus arctos	2006	2012	7	1	0.14	Sáenz-de-Santa-María, A., & Tellería, J. L. (2015). Wildlife-vehicle collisions in Spain. European Journal of Wildlife Research, 61(3), 399-406.
Sweden	Article	Lynx lynx	2003	2010	8	NA	NA	Müller, K., Koster, S., Painer, J., Söderberg, A., Gavier-Widèn, D., Brunner, E., ... & Jewgenow, K. (2014). Testosterone production and spermatogenesis in free-ranging Eurasian lynx (Lynx lynx) throughout the year. European journal of wildlife research, 60(4), 569-577.
Switzerland	Article	Lynx lynx	1974	2002	29	10	0.34	Breitenmoser-Würsten, Ch., Vandel, J.-M., Zimmermann, F., & Breitenmoser, U. (2007). Demography of lynx Lynx lynx in the Jura Mountains. Wildlife Biology, 13, 381-392.
Switzerland	Article	Lynx lynx	1987	1999	13	15	1.15	Schmidt-Posthaus, H., Breitenmoser-Wörsten, C., Posthaus, H., Bacciarini, L., & Breitenmoser, U. (2002). Causes of mortality in reintroduced Eurasian lynx in Switzerland. J Wildl Dis., 38 (1), 84-92.
Tanzania	Data repository	Acinonyx jubatus	2017	2017	1	1	1	Collinson, W., Patterson-Abrolat, C., & Roxburgh, L. (2021). Roadkill occurrence records from Africa. Endangered Wildlife Trust. Dataset requested viahttps://www.ewt.org.za/resources/resources-biodiversity-data/
Tanzania	Article	Caracal caracal	2014	2015	1	1	1	Njovu, H. K., Kisingo, A. W., Hesselberg, T., & Eustace, A. (2019). The spatial and temporal distribution of mammal roadkills in the Kwakuchinja Wildlife Corridor in Tanzania. African Journal of Ecology, 57 (3), 423-428.
Tanzania	Data repository	Crocuta crocuta	2014	2014	1	2	2	Collinson, W., Patterson-Abrolat, C., & Roxburgh, L. (2021). Roadkill occurrence records from Africa. Endangered Wildlife Trust. Dataset requested viahttps://www.ewt.org.za/resources/resources-biodiversity-data/
Tanzania	Data repository	Crocuta crocuta	2018	2018	1	1	1	Collinson, W., Patterson-Abrolat, C., & Roxburgh, L. (2021). Roadkill occurrence records from Africa. Endangered Wildlife Trust. Dataset requested viahttps://www.ewt.org.za/resources/resources-biodiversity-data/
Tanzania	Article	Crocuta crocuta	1990	1991	1	17	17	Drews, C. (1995). Road kills of animals by public traffic in Mikumi National Park, Tanzania, with notes on baboon mortality. African Journal of Ecology, 33(2), 89–100.
Tanzania	Article	Crocuta crocuta	2013	2013	1	1	1	Kioko, J., Kiffner, C., Jenkins, N., & Collinson, W. J. (2015). Wildlife roadkill patterns on a major highway in northern Tanzania. African Zoology, 50(1), 17-22.
Tanzania	Article	Crocuta crocuta	2014	2015	1	2	2	Njovu, H. K., Kisingo, A. W., Hesselberg, T., & Eustace, A. (2019). The spatial and temporal distribution of mammal roadkills in the Kwakuchinja Wildlife Corridor in Tanzania. African Journal of Ecology, 57 (3), 423-428.
Tanzania	Article	Hyaena hyaena	2014	2015	1	1	1	Njovu, H. K., Kisingo, A. W., Hesselberg, T., & Eustace, A. (2019). The spatial and temporal distribution of mammal roadkills in the Kwakuchinja Wildlife Corridor in Tanzania. African Journal of Ecology, 57 (3), 423-428.
Tanzania	Article	Lycaon pictus	1990	1991	1	3	3	Drews, C. (1995). Road kills of animals by public traffic in Mikumi National Park, Tanzania, with notes on baboon mortality. African Journal of Ecology, 33(2), 89–100.
Tanzania	Article	Panthera leo	1990	1991	1	1	1	Drews, C. (1995). Road kills of animals by public traffic in Mikumi National Park, Tanzania, with notes on baboon mortality. African Journal of Ecology, 33(2), 89–100.
Tanzania	Article	Panthera pardus	1990	1991	1	2	2	Drews, C. (1995). Road kills of animals by public traffic in Mikumi National Park, Tanzania, with notes on baboon mortality. African Journal of Ecology, 33(2), 89–100.
Tasmania	News article	Sarcophilus harrisii	2015	2015	1	13	13	ABC (2015). Captive-bred Tasmanian devil program loses quarter of released animals as roadkill. Australian Broadcasting Corporation. Available at: https://www.abc.net.au/news/2015-12-15/captive-bred-tasmanian-devil-program-loses-a-quarter-of-release/7028318
Tasmania	Article	Sarcophilus harrisii	2016	2020	5	1	0.2	Driessen, M. M. (2021). COVID-19 restrictions provide a brief respite from the wildlife roadkill toll. Biological conservation, 256, 109012. doi: 10.1016/j.biocon.2021.109012
Turkey	Article	Hyaena hyaena	2005	2020	16	33	2.06	Çoğal, M., İlemin, Y., & Sözen, M. (2021). Status and distribution of the Striped Hyaena, Hyaena hyaena, in Turkey: an updated assessment (Carnivora: Mammalia). Turkish Journal of Zoology, 45, 131-141.
Turkey	Article	Lynx lynx	2017	2017	1	2	2	Cömert, N., Carl?, O., & Dinçtürk, H. B. (2018). The missing lynx of Eurasia at its Southern edge: a connection to the critically endangered Balkan lynx. Mitochondrial DNA Part A, 29(8), 1269-1275.
USA	Article	Canis latrans	1993	2011	19	2	0.11	Dorcas, M.E., Willson, J.D., Reed, R.N., Snow, R.W., Rochford, M.R., Miller, M. A., ... & Hart, K.M. (2012). Severe mammal declines coincide with proliferation of invasive Burmese pythons in Everglades National Park. Proceedings of the National Academy of Sciences of the United States of America, 109(7), 2418–2422. http://doi.org/10.1073/pnas.1115226109
USA	Article	Canis latrans	2009	2019	11	1	0.09	Kautz, T. M., Fowler, N. L., Petroelje, T. R., Beyer, D. E., Svoboda, N. J., & Belant, J. L. (2021). Large carnivore response to human road use suggests a landscape of coexistence. Global Ecology and Conservation, e01772.
USA	Report	Canis latrans	2016	2019	4	1	0.25	Lee, T., Clevenger, A. P., & Lamb, C. (2019). Amendment: Highway 3. Transportation Mitigation for Wildlife and Connectivity in Elk Valley of British Columbia. Miistakis Institute.
USA	Report	Canis latrans	2010	2017	8	29	3.62	MassWildlife, & MassDot (2018). Linking Landscapes for Massachusetts Wildlife: 2010-2017 Road Mortality Summary Report. Massachusetts Department of Transportation, Highway Division.
USA	Report	Canis latrans	2012	2017	6	102	17	MassWildlife, & MassDot (2018). Linking Landscapes for Massachusetts Wildlife: 2010-2017 Road Mortality Summary Report. Massachusetts Department of Transportation, Highway Division.
USA	Article	Canis latrans	2004	2007	3	44	14.67	Smith-Patten, B. D., & Patten, M. A. (2008). Diversity, seasonality, and context of mammalian roadkills in the southern Great Plains. Environmental Management, 41(6), 844-852.
USA	Article	Canis latrans	1996	2001	6	9	1.5	Van Deelen, T.R., & Gosselink, T.E. (2006). Coyote survival in a row-crop agricultural landscape. Canadian Journal of Zoology, 84, 1630–1636.
USA	Article	Canis lupus	1995	2020	25	33	1.32	Anton, C. B., Smith, D. W., Suraci, J. P., Stahler, D. R., Duane, T. P., & Wilmers, C. C. (2020). Gray wolf habitat use in response to visitor activity along roadways in Yellowstone National Park. Ecosphere, 11 (6), e03164. https://doi.org/10.1002/ecs2.3164
USA	Article	Canis rufus	2011	2011	1	3	3	Murray, D. L., Bastille-Rousseau, G., Adams, J. R., & Waits, L. P. (2015). The challenges of red wolf conservation and the fate of an endangered species recovery program. Conservation Letters, 8(5), 338-344.
USA	Article	Canis rufus	2012	2012	1	3	3	Murray, D. L., Bastille-Rousseau, G., Adams, J. R., & Waits, L. P. (2015). The challenges of red wolf conservation and the fate of an endangered species recovery program. Conservation Letters, 8(5), 338-344.
USA	Article	Canis rufus	2013	2013	1	3	3	Murray, D. L., Bastille-Rousseau, G., Adams, J. R., & Waits, L. P. (2015). The challenges of red wolf conservation and the fate of an endangered species recovery program. Conservation Letters, 8(5), 338-344.
USA	Article	Canis rufus	2014	2014	1	2	2	Murray, D. L., Bastille-Rousseau, G., Adams, J. R., & Waits, L. P. (2015). The challenges of red wolf conservation and the fate of an endangered species recovery program. Conservation Letters, 8(5), 338-344.
USA	Article	Leopardus pardalis	1982	2017	36	50	1.39	Blackburn, A., Anderson, C. J., Veals, A. M., Tewes, M. E., Wester, D. B., Young, J. H., ... & Perotto-Baldivieso, H. L. (2021). Landscape patterns of ocelot-vehicle collision sites. Landscape Ecology, 36(2), 497-511.
USA	Article	Leopardus pardalis	1982	2001	20	11	0.55	Blackburn, A., Heffelfinger, L. J., Veals, A. M., Tewes, M. E., & Young Jr, J. H. (2021). Cats, cars, and crossings: The consequences of road networks for the conservation of an endangered felid. Global Ecology and Conservation, 27, e01582. https://doi.org/10.1016/j.gecco.2021.e01582
USA	Article	Leopardus pardalis	2011	2011	1	1	1	Stangl, F. B. J., & Young, J. H. (2011). The Ocelot (Leopardus Pardalis) in Northern Texas, with Comments on Its Northern Biogeography. Western North American Naturalist, 71(3), 412–417. http://doi.org/10.3398/064.071.0309
USA	Article	Lynx rufus	1993	2011	19	18	0.95	Dorcas, M.E., Willson, J.D., Reed, R.N., Snow, R.W., Rochford, M.R., Miller, M. A., ... & Hart, K.M. (2012). Severe mammal declines coincide with proliferation of invasive Burmese pythons in Everglades National Park. Proceedings of the National Academy of Sciences of the United States of America, 109(7), 2418–2422. http://doi.org/10.1073/pnas.1115226109
USA	Article	Lynx rufus	2008	2013	5	98	19.6	Litvaitis, J. A., Reed, G. C., Carroll, R. P., Litvaitis, M. K., Tash, J., Mahard, T., ... & Ellingwood, M. (2015). Bobcats (Lynx rufus) as a model organism to investigate the effects of roads on wide-ranging carnivores. Environmental management, 55(6), 1366-1376.
USA	Report	Lynx rufus	2010	2017	8	11	1.38	MassWildlife, & MassDot (2018). Linking Landscapes for Massachusetts Wildlife: 2010-2017 Road Mortality Summary Report. Massachusetts Department of Transportation, Highway Division.
USA	Report	Lynx rufus	2012	2017	6	5	0.83	MassWildlife, & MassDot (2018). Linking Landscapes for Massachusetts Wildlife: 2010-2017 Road Mortality Summary Report. Massachusetts Department of Transportation, Highway Division.
USA	Article	Lynx rufus	2010	2010	1	1	1	Platt, S. G., Salmon, G. T., Miller, S. M., & Rainwater, T. R. (2010). Scavenging by a Bobcat, Lynx rufus. The Canadian Field-Naturalist, 124(3), 265–267. http://doi.org/10.22621/cfn.v124i3.1086
USA	Database	Puma concolor	2019	2021	3	50	16.67	Florida Fish and Wildlife Conservation Commission (2021). Florida Panther Mortality. Available at: https://geodata.myfwc.com/datasets/florida-panther-mortality/explore?location=29.176203%2C-82.799267%2C7.10&showTable=true
USA	Database	Puma concolor	1990	2018	29	506	17.45	Official State of Florida Geographic Data Portal (2018). Available at: http://geodata.myflorida.com/datasets/myfwc::florida-panther-mortality/data
USA	Article	Puma concolor	1993	2011	19	4	0.21	Dorcas, M.E., Willson, J.D., Reed, R.N., Snow, R.W., Rochford, M.R., Miller, M. A., ... & Hart, K.M. (2012). Severe mammal declines coincide with proliferation of invasive Burmese pythons in Everglades National Park. Proceedings of the National Academy of Sciences of the United States of America, 109(7), 2418–2422. http://doi.org/10.1073/pnas.1115226109
USA	Database	Ursus americanus	2019	2020	2	507	253.5	Florida Fish and Wildlife Conservation Commission (2021). Bears by the Numbers. Available at: https://myfwc.com/wildlifehabitats/wildlife/bear/numbers/
USA	Database	Ursus americanus	1990	2018	29	3934	135.66	Official State of Florida Geographic Data Portal (2018). Available at: http://geodata.myflorida.com/datasets/0fc7d491284a4d62b8802a03a68965c0_3/data
USA	Article	Ursus americanus	2015	2015	1	1	1	Al-Warid, H. S., Beringer, J., Hiller, T. L., Belant, J. L., & Gompper, M. E. (2017). Community composition of ixodid ticks parasitizing American black bears in Missouri, USA. Ursus, 27(2), 61-67.
USA	Article	Ursus americanus	1986	2003	18	631	35.06	Baruch-Mordo, S., Breck, S. W., Wilson, K. R., & Theobald, D. M. (2008). Spatiotemporal distribution of black bear-human conflicts in Colorado, USA. The Journal of Wildlife Management, 72(8), 1853-1862.
USA	Report	Ursus americanus	2016	2019	4	1	0.25	Lee, T., Clevenger, A. P., & Lamb, C. (2019). Amendment: Highway 3. Transportation Mitigation for Wildlife and Connectivity in Elk Valley of British Columbia. Miistakis Institute.
USA	Report	Ursus americanus	2010	2017	8	10	1.25	MassWildlife, & MassDot (2018). Linking Landscapes for Massachusetts Wildlife: 2010-2017 Road Mortality Summary Report. Massachusetts Department of Transportation, Highway Division.
USA	Report	Ursus americanus	2012	2017	6	35	5.83	MassWildlife, & MassDot (2018). Linking Landscapes for Massachusetts Wildlife: 2010-2017 Road Mortality Summary Report. Massachusetts Department of Transportation, Highway Division.
USA and Canada	Article	Gulo gulo	1972	2001	30	3	0.1	Krebs, J., Lofroth, E., Copeland, J., Banci, V., Cooley, D., Golden, H., Magoun, A., Mulders, R., & Shults, B. (2004). Synthesis of survival rates and causes of mortality in North American wolverines. Journal of Wildlife Management, 68(3), 493–502
Zambia	Data repository	Leptailurus serval	2017	2017	1	1	1	Collinson, W., Patterson-Abrolat, C., & Roxburgh, L. (2021). Roadkill occurrence records from Africa. Endangered Wildlife Trust. Dataset requested viahttps://www.ewt.org.za/resources/resources-biodiversity-data/
Zambia	Data repository	Lycaon pictus	2015	2015	1	1	1	Collinson, W., Patterson-Abrolat, C., & Roxburgh, L. (2021). Roadkill occurrence records from Africa. Endangered Wildlife Trust. Dataset requested viahttps://www.ewt.org.za/resources/resources-biodiversity-data/
Zambia	Data repository	Panthera pardus	2015	2015	1	1	1	Collinson, W., Patterson-Abrolat, C., & Roxburgh, L. (2021). Roadkill occurrence records from Africa. Endangered Wildlife Trust. Dataset requested viahttps://www.ewt.org.za/resources/resources-biodiversity-data/
Zimbabwe	Article	Crocuta crocuta	2006	2013	8	9	1.12	Gandiwa, E., Mashapa, C., Muboko, N., Chemura, A., Kuvaoga, P., & Mabika, C. T. (2020). Wildlife-vehicle collisions in hurungwe safari area, northern zimbabwe. Scientific African, 9, e00518. https://doi.org/10.1016/j.sciaf.2020.e00518.
Zimbabwe	Article	Lycaon pictus	2006	2013	8	5	0.62	Gandiwa, E., Mashapa, C., Muboko, N., Chemura, A., Kuvaoga, P., & Mabika, C. T. (2020). Wildlife-vehicle collisions in hurungwe safari area, northern zimbabwe. Scientific African, 9, e00518. https://doi.org/10.1016/j.sciaf.2020.e00518.
Zimbabwe	Article	Panthera leo	2006	2013	8	1	0.12	Gandiwa, E., Mashapa, C., Muboko, N., Chemura, A., Kuvaoga, P., & Mabika, C. T. (2020). Wildlife-vehicle collisions in hurungwe safari area, northern zimbabwe. Scientific African, 9, e00518. https://doi.org/10.1016/j.sciaf.2020.e00518.
Zimbabwe	Article	Panthera pardus	2006	2013	8	1	0.12	Gandiwa, E., Mashapa, C., Muboko, N., Chemura, A., Kuvaoga, P., & Mabika, C. T. (2020). Wildlife-vehicle collisions in hurungwe safari area, northern zimbabwe. Scientific African, 9, e00518. https://doi.org/10.1016/j.sciaf.2020.e00518.
