# Supplementary material for: Severe conservation risks of roads on apex predators
Source: Sci Rep. 2022 Feb 21;12:2902. doi: 10.1038/s41598-022-05294-9 (PMC8861172; doi:10.1038/s41598-022-05294-9)
Supplement: Supplementary file 4 — Supplementary Dataset S2. [file 41598_2022_5294_MOESM4_ESM.xlsx]

## Sheet: Hoja 1
Case studies	Protected Area	Size (km2)	Country	Brazilian state	Category	IUCN Category	Road length (km)	Area in 10-km buffer (km2)
Brazilian Amazon	Yanomami	95631	Brazil	Amazonas	Indigenous Area	Not Reported	1620.46	28759.7
Brazilian Amazon	Parque Nacional Montanhas Do Tumucumaque	38651.3	Brazil	Amapá	Park	II	770.9	13052.4
Brazilian Amazon	Raposa Serra do Sol	17448.6	Brazil	Roraima	Indigenous Area	Not Reported	767.081	12088
Brazilian Amazon	Amazon Estuary and its Mangroves	38048.8	Brazil	Pará, Amapá, Maranhão	Ramsar Site, Wetland of International Importance	VI	618.954	11279.7
Brazilian Amazon	Floresta Estadual Do Amapá	23703	Brazil	Amapá	Forest	Not Reported	607.792	11547.5
Brazilian Amazon	Vale do Javari	85340.9	Brazil	Amazonas	Indigenous Area	Not Reported	472.399	9244.2
Brazilian Amazon	Menkragnotí	49304.3	Brazil	Pará	Indigenous Area	Not Reported	431.224	8297.87
Brazilian Amazon	Parque do Tumucumaque	30713.6	Brazil	Amapá, Pará	Indigenous Area	Not Reported	373.873	7141.29
Brazilian Amazon	Reserva Extrativista Rio Cajari	5323.94	Brazil	Amapá	Extractive Reserve	VI	343.176	4481.43
Brazilian Amazon	Parque Nacional Do Pico Da Neblina	22523.9	Brazil	Amazonas	Park	II	342.302	5988.34
Brazilian Amazon	Alto Rio Negro	80038.6	Brazil	Amazonas	Indigenous Area	Not Reported	322.943	6291.74
Brazilian Amazon	Floresta Estadual Do Trombetas	31435.3	Brazil	Pará	Forest	VI	273.792	5576.99
Brazilian Amazon	Área De Proteção Ambiental Do Arquipélago Do Marajó	45247.5	Brazil	Pará	Environmental Protection Area	V	270.744	6014.47
Brazilian Amazon	Área De Proteção Ambiental Das Reentrâncias Maranhenses	26335.5	Brazil	Pará	Environmental Protection Area	V	237.272	4639.76
Brazilian Amazon	Estação Ecológica Da Terra Do Meio	33731.1	Brazil	Pará	Ecological Station	Ia	224.206	4588.32
Brazilian Amazon	Reentrancias Maranhenses	26150.3	Brazil	Maranhão	Ramsar Site, Wetland of International Importance	Not Reported	207.867	4218.32
Brazilian Amazon	Trincheira Bacaja	16546.6	Brazil	Pará	Indigenous Area	Not Reported	197.694	3780.33
Brazilian Amazon	Reserva De Desenvolvimento Sustentável Do Rio Iratapuru	8735.71	Brazil	Amapá	Sustainable Development Reserve	VI	185.437	3232.71
Brazilian Amazon	Floresta Nacional Do Amazonas	19441.6	Brazil	Amazonas	Forest	VI	171.283	2767.42
Brazilian Amazon	Trombetas/Mapuera	39701.1	Brazil	Pará	Indigenous Area	Not Reported	169.651	3374.03
Brazilian Amazon	São Marcos - RR	6510.66	Brazil	Roraima	Indigenous Area	Not Reported	160.71	2802.55
Brazilian Amazon	Rio Negro	119481	Brazil	Amazonas	Ramsar Site, Wetland of International Importance	VI	160.287	3849.03
Brazilian Amazon	Reserva Biológica Do Lago Piratuba	3924.65	Brazil	Amapá	Biological Reserve	Ia	157.966	2640.09
Brazilian Amazon	Waiãpi	6045.32	Brazil	Amapá	Indigenous Area	Not Reported	155.371	2599.45
Brazilian Amazon	Estação Ecológica Juami-Japurá	8315.18	Brazil	Amazonas	Ecological Station	Ia	152.845	2610.77
Brazilian Amazon	Parque Nacional Da Amazônia	10662.8	Brazil	Pará	Park	II	143.265	2448.24
Brazilian Amazon	Floresta Nacional De Saracá-Taquera	4412.81	Brazil	Pará	Forest	VI	133.326	2469.01
Brazilian Amazon	Parque Nacional Nascentes Do Lago Jari	8127.38	Brazil	Amazonas	Park	II	126.014	2151.04
Brazilian Amazon	Área De Proteção Ambiental Tapuruquara	30424.6	Brazil	Amazonas	Environmental Protection Area	Not Reported	125.069	2709
Brazilian Amazon	Reserva De Desenvolvimento Sustentável Igapó-Açu	3946.15	Brazil	Amazonas	Sustainable Development Reserve	Not Reported	124.338	2130.17
Brazilian Amazon	Balaio	2570.42	Brazil	Amazonas	Indigenous Area	Not Reported	119.118	1590.27
Brazilian Amazon	Reserva De Desenvolvimento Sustentável Cujubim	24219.1	Brazil	Amazonas	Sustainable Development Reserve	VI	107.877	2103.57
Brazilian Amazon	Área De Proteção Ambiental Da Baixada Maranhense	17283	Brazil	Maranhão	Environmental Protection Area	V	106.166	3027.06
Brazilian Amazon	Parque Estadual Serra Ricardo Franco	1578.29	Brazil	Mato Grosso	Park	II	104.413	1328.4
Brazilian Amazon	Floresta Nacional Do Iquiri	14725.9	Brazil	Amazonas	Forest	VI	103.33	1678.9
Brazilian Amazon	Médio Rio Negro I	17768.1	Brazil	Amazonas	Indigenous Area	Not Reported	102.718	2186.28
Brazilian Amazon	Parque Estadual Serra Do Aracá	18727.4	Brazil	Amazonas	Park	II	101.317	1837.01
Brazilian Amazon	Évare I	5487.14	Brazil	Amazonas	Indigenous Area	Not Reported	99.0402	1891.93
Brazilian Amazon	Reserva Extrativista Médio Juruá	2515.84	Brazil	Amazonas	Extractive Reserve	VI	95.0197	1654.39
Brazilian Amazon	Área De Proteção Ambiental Triunfo Do Xingu	16784.5	Brazil	Pará	Environmental Protection Area	V	94.6148	2046.79
Brazilian Amazon	Parima-Tapirapecó	37809.7	Venezuela		National Park	II	90.6743	1576.93
Brazilian Amazon	Área De Proteção Ambiental - Baixo Rio Branco	15647.2	Brazil	Roraima	Environmental Protection Area	Not Reported	80.9388	1637.08
Brazilian Amazon	Estação Ecológica Do Grão Pará	42036.7	Brazil	Roraima	Ecological Station	Ia	80.6715	1456.6
Brazilian Amazon	Reserva De Desenvolvimento Sustentável Uacarí	6202.96	Brazil	Amazonas	Sustainable Development Reserve	VI	80.4569	1442.81
Brazilian Amazon	Floresta Nacional Do Aripuanã	7512.89	Brazil	Amazonas	Forest	Not Reported	77.8806	1737.85
Brazilian Amazon	Alto Rio Guamá	2822.46	Brazil	Pará	Indigenous Area	Not Reported	75.8668	1583.91
Brazilian Amazon	Reserva Biológica De Maicuru	11731.4	Brazil	Amapá	Biological Reserve	Ia	74.3763	2164.96
Brazilian Amazon	Kawahiva do Rio Pardo	4103.9	Brazil	Mato Grosso	Indigenous Area	Not Reported	73.3179	1370.59
Brazilian Amazon	Hi Merimã	6768.29	Brazil	Amazonas	Indigenous Area	Not Reported	66.9595	1220.09
Brazilian Amazon	Kararaô	3307.56	Brazil	Pará	Indigenous Area	Not Reported	61.2762	1201.15
Brazilian Amazon	Área De Proteção Ambiental Margem Direita Do Rio Negro- Setor Paduari-Solimões	4617.32	Brazil	Amazonas	Environmental Protection Area	V	58.3156	1573.45
Brazilian Amazon	Reserva Extrativista Rio Ouro Preto	2046.31	Brazil	Rondônia	Extractive Reserve	VI	54.8873	885.328
Brazilian Amazon	Reserva Extrativista Do Médio Purús	6042.23	Brazil	Amazonas	Extractive Reserve	VI	53.3813	1067.71
Brazilian Amazon	Panará	4989.6	Brazil	Pará	Indigenous Area	Not Reported	51.0715	991.849
Brazilian Amazon	Seruini/Mariene	1448.84	Brazil	Amazonas	Indigenous Area	Not Reported	50.4299	861.893
Brazilian Amazon	Reserva Biológica Do Rio Trombetas	4077.53	Brazil	Pará	Biological Reserve	Ia	50.355	1097.92
Brazilian Amazon	Floresta Nacional De Roraima	1696.26	Brazil	Roraima	Forest	VI	49.284	711.821
Brazilian Amazon	Andirá-Marau	7905.82	Brazil	Pará	Indigenous Area	Not Reported	46.3556	1068.22
Brazilian Amazon	Floresta Nacional De Tapajós	5306.18	Brazil	Pará	Forest	VI	45.9852	945.341
Brazilian Amazon	Parque do Xingu	26436.2	Brazil	Mato Grosso	Indigenous Area	Not Reported	44.4914	1438.03
Brazilian Amazon	Maraiwatsede	1653.53	Brazil	Mato Grosso	Indigenous Area	Not Reported	44.3376	1011.92
Brazilian Amazon	Parque Nacional Da Serra Do Divisor	8375.54	Brazil	Acre	Park	II	44.1015	980.359
Brazilian Amazon	Rio Pardo	1656.2	Brazil	Amazonas	Indigenous Area	Not Reported	42.5366	751.456
Brazilian Amazon	Reserva Biológica Morro Dos Seis Lagos	382.874	Brazil	Amazonas	Biological Reserve	Ia	42.3277	354.112
Brazilian Amazon	Rio Biá	11856.3	Brazil	Amazonas	Indigenous Area	Not Reported	42.2863	854.784
Brazilian Amazon	Arariboia	4138.16	Brazil	Maranhão	Indigenous Area	Not Reported	40.8925	1129.3
Brazilian Amazon	Reserva Extrativista Do Guariba	1480.79	Brazil	Amazonas	Extractive Reserve	VI	40.3971	797.578
Brazilian Amazon	Tenharim Marmelos	4983.74	Brazil	Amazonas	Indigenous Area	Not Reported	40.2312	844.877
Brazilian Amazon	Cunhã-Sapucaia	4708.8	Brazil	Amazonas	Indigenous Area	Not Reported	40.1616	758.59
Brazilian Amazon	Parque Nacional Dos Campos Amazônicos	9613.08	Brazil	Amazonas	Park	II	40.1457	667.235
Brazilian Amazon	Reserva Extrativista Renascer	2096.56	Brazil	Pará	Extractive Reserve	VI	39.9044	619.158
Brazilian Amazon	Reserva Extrativista Ipaú-Anilzinho	558.338	Brazil	Pará	Extractive Reserve	VI	38.715	558.338
Brazilian Amazon	Estação Ecológica Do Jari	2311.08	Brazil	Amapá	Ecological Station	Ia	38.1178	534.496
Brazilian Amazon	Estação Ecológica De Maracá Jipioca	602.522	Brazil	Amapá	Ecological Station	Ia	35.5557	594.231
Brazilian Amazon	Estação Ecológica Do Rio Roosevelt	979.655	Brazil	Mato Grosso	Ecological Station	Ia	35.434	593.384
Brazilian Amazon	Uaça	4701.01	Brazil	Amapá	Indigenous Area	Not Reported	35.3813	825.613
Brazilian Amazon	Badjonkore	2220.95	Brazil	Pará	Indigenous Area	Not Reported	35.3463	735.751
Brazilian Amazon	Betania	1225.88	Brazil	Amazonas	Indigenous Area	Not Reported	30.8304	579.628
Brazilian Amazon	Arara	2748.8	Brazil	Pará	Indigenous Area	Not Reported	30.3662	564.959
Brazilian Amazon	Área De Proteção Ambiental Do Lago De Tucurui	5682.18	Brazil	Pará	Environmental Protection Area	V	29.5877	917.286
Brazilian Amazon	Xikrin do Rio Catete	4360.4	Brazil	Pará	Indigenous Area	Not Reported	28.0527	711.949
Brazilian Amazon	Jarawara/Jamamadi/Kanamati	3889.6	Brazil	Amazonas	Indigenous Area	Not Reported	28.0217	634.982
Brazilian Amazon	Apurinã Igarapé Tauamirim	1004.67	Brazil	Amazonas	Indigenous Area	Not Reported	27.8412	572.184
Brazilian Amazon	Floresta Nacional De Itacaiunas	1366.98	Brazil	Pará	Forest	VI	27.3526	442.276
Brazilian Amazon	Karajá Santana do Araguaia	102.94	Brazil	Pará	Indigenous Area	Not Reported	27.1298	102.94
Brazilian Amazon	Parque Estadual De Guajará-Mirim	2000.8	Brazil	Rondônia	Park	II	27.0961	733.343
Brazilian Amazon	Floresta Nacional De Balata-Tufari	10799.2	Brazil	Amazonas	Forest	VI	26.2443	623.373
Brazilian Amazon	Reserva De Desenvolvimento Sustentavel Do Rio Madeira	2796.3	Brazil	Amazonas	Sustainable Development Reserve	Not Reported	26.043	562.48
Brazilian Amazon	Waimiri-Atroari	25897.3	Brazil	Roraima	Indigenous Area	Not Reported	25.016	531.972
Brazilian Amazon	Reserva Extrativista Catuá-Ipixuna	2123.22	Brazil	Amazonas	Extractive Reserve	VI	24.6636	481.208
Brazilian Amazon	Reserva De Desenvolvimento Sustentável Do Matupiri	1770.09	Brazil	Amazonas	Sustainable Development Reserve	Not Reported	24.2509	458.26
Brazilian Amazon	Paumari do Lago Marahã	1186.83	Brazil	Amazonas	Indigenous Area	Not Reported	23.7803	585.407
Brazilian Amazon	Capoto/Jarina	6345.09	Brazil	Mato Grosso	Indigenous Area	Not Reported	23.6657	607.819
Brazilian Amazon	Parque Estadual Do Matupiri	5095.95	Brazil	Amazonas	Park	Not Reported	22.7505	860.786
Brazilian Amazon	Reserva Biológica Nascentes Serra Do Cachimbo	3421.92	Brazil	Pará	Biological Reserve	Ia	22.3507	432.497
Brazilian Amazon	São Leopoldo	724.055	Brazil	Amazonas	Indigenous Area	Not Reported	20.5088	368.557
Brazilian Amazon	Urubu Branco	1676.68	Brazil	Mato Grosso	Indigenous Area	Not Reported	20.218	602.661
Brazilian Amazon	Santa Inez	301.54	Brazil	Roraima	Indigenous Area	Not Reported	19.8635	300.409
Brazilian Amazon	Reserva Extrativista Baixo Juruá	1780.38	Brazil	Amazonas	Extractive Reserve	VI	18.1558	442.414
Brazilian Amazon	Floresta Estadual Aripuanã	3287.42	Brazil	Amazonas	Forest	VI	17.8289	360.236
Brazilian Amazon	Apurinã Km 124 BR-317	422.865	Brazil	Amazonas	Indigenous Area	Not Reported	17.7594	254.737
Brazilian Amazon	Reserva Extrativista Marinha Arai-Peroba	625.771	Brazil	Pará	Extractive Reserve	VI	17.5077	336.854
Brazilian Amazon	Parque Nacional Do Monte Roraima	1167.49	Brazil	Roraima	Park	II	17.193	627.881
Brazilian Amazon	Floresta Estadual De Faro	6284.28	Brazil	Pará	Forest	VI	16.942	359.149
Brazilian Amazon	Diahui	473.894	Brazil	Amazonas	Indigenous Area	Not Reported	16.8762	245.489
Brazilian Amazon	Parque Nacional Mapinguari	17769.1	Brazil	Amazonas	Park	II	16.7917	394.838
Brazilian Amazon	Km 43	103.855	Brazil	Pará	Indigenous Area	Not Reported	15.9009	103.855
Brazilian Amazon	Vale do Guaporé	2406.69	Brazil	Mato Grosso	Indigenous Area	Not Reported	14.891	402.603
Brazilian Amazon	São Francisco	103.992	Brazil	Amazonas	Indigenous Area	Not Reported	14.2253	103.992
Brazilian Amazon	Ouro	138.007	Brazil	Roraima	Indigenous Area	Not Reported	13.7831	126.026
Brazilian Amazon	Barata Livramento	128.789	Brazil	Roraima	Indigenous Area	Not Reported	13.7002	128.789
Brazilian Amazon	Caititu	3097.09	Brazil	Amazonas	Indigenous Area	Not Reported	13.6538	267.909
Brazilian Amazon	Boqueirão	164.318	Brazil	Roraima	Indigenous Area	Not Reported	13.1601	164.318
Brazilian Amazon	Moskow	141.916	Brazil	Roraima	Indigenous Area	Not Reported	12.6151	141.916
Brazilian Amazon	Área De Proteção Ambiental Do Rio Curiaú	218.726	Brazil	Amapá	Environmental Protection Area	V	11.9754	218.726
Brazilian Amazon	Chiquitano de Baia Grande	100.437	Brazil	Mato Grosso	Indigenous Area	Not Reported	11.6675	100.437
Brazilian Amazon	Boca do Acre	265.885	Brazil	Amazonas	Indigenous Area	Not Reported	11.6556	137.373
Brazilian Amazon	Floresta Nacional De Santa Rosa Do Purus	2315.53	Brazil	Acre	Forest	VI	11.4757	306.405
Brazilian Amazon	Cacau do Tarauaca	286.513	Brazil	Amazonas	Indigenous Area	Not Reported	11.436	210.007
Brazilian Amazon	Kayapó	32833.9	Brazil	Pará	Indigenous Area	Not Reported	11.2987	317.245
Brazilian Amazon	Anaro	304.61	Brazil	Roraima	Indigenous Area	Not Reported	11.291	215.78
Brazilian Amazon	Tumiã	1240.91	Brazil	Amazonas	Indigenous Area	Not Reported	11.1347	320.98
Brazilian Amazon	Cobra Grande	104.068	Brazil	Pará	Indigenous Area	Not Reported	11.0764	101.262
Brazilian Amazon	Canauanim	114.524	Brazil	Roraima	Indigenous Area	Not Reported	10.7518	114.524
Brazilian Amazon	Pantaleao	103.949	Brazil	Amazonas	Indigenous Area	Not Reported	10.4579	103.949
Brazilian Amazon	Reserva De Desenvolvimento Sustentável Campo Das Mangabas	70.5372	Brazil	Pará	Sustainable Development Reserve	Not Reported	10.3547	70.5372
Brazilian Amazon	Parque Estadual Serra Santa Bárbara	1204.31	Brazil	Mato Grosso	Park	II	9.96748	392.541
Brazilian Amazon	Apurinã do Igarapé São João	182.469	Brazil	Amazonas	Indigenous Area	Not Reported	9.91688	139.086
Brazilian Amazon	Trocará	216.34	Brazil	Pará	Indigenous Area	Not Reported	9.32505	180.393
Brazilian Amazon	Portal do Encantado	430.199	Brazil	Mato Grosso	Indigenous Area	Not Reported	8.59233	303.109
Brazilian Amazon	Pium	45.6237	Brazil	Roraima	Indigenous Area	Not Reported	8.58412	45.6237
Brazilian Amazon	Banawá	1925.96	Brazil	Amazonas	Indigenous Area	Not Reported	8.2352	106.885
Brazilian Amazon	Sarauá	186.021	Brazil	Pará	Indigenous Area	Not Reported	8.17097	150.322
Brazilian Amazon	Lauro Sodré	94.849	Brazil	Amazonas	Indigenous Area	Not Reported	7.52856	90.2907
Brazilian Amazon	Puruborá	101.938	Brazil	Rondônia	Indigenous Area	Not Reported	7.13522	101.938
Brazilian Amazon	Porto Limoeiro	49.963	Brazil	Amazonas	Indigenous Area	Not Reported	7.11912	49.963
Brazilian Amazon	Alto Sepatini	260.624	Brazil	Amazonas	Indigenous Area	Not Reported	6.78866	205.795
Brazilian Amazon	Reserva Extrativista De Cururupu	1851.91	Brazil	Maranhão	Extractive Reserve	VI	6.63824	337.931
Brazilian Amazon	Sãkoã/Santa Vitória	103.206	Brazil	Amazonas	Indigenous Area	Not Reported	6.453	103.206
Brazilian Amazon	Apiaka/Kayabi	1096.24	Brazil	Mato Grosso	Indigenous Area	Not Reported	5.88812	312.478
Brazilian Amazon	Reserva Extrativista Do Lago Do Capanã Grande	3043.08	Brazil	Amazonas	Extractive Reserve	VI	5.21898	717.898
Brazilian Amazon	Reserva Extrativista Maracanã	301.791	Brazil	Pará	Extractive Reserve	VI	5.21849	301.013
Brazilian Amazon	Refúgio De Vida Silvestre Metrópole Da Amazônia	63.6916	Brazil	Pará	Wildlife Refuge	Not Reported	4.80117	63.6916
Brazilian Amazon	Estação Parecis	101.082	Brazil	Mato Grosso	Indigenous Area	Not Reported	4.38655	99.5875
Brazilian Amazon	Raimundão	42.5567	Brazil	Roraima	Indigenous Area	Not Reported	4.24778	42.5567
Brazilian Amazon	Lago do Limão	103.872	Brazil	Amazonas	Indigenous Area	Not Reported	4.18243	100.052
Brazilian Amazon	Tikuna de Santo Antonio	10.6613	Brazil	Amazonas	Indigenous Area	Not Reported	4.09986	10.6613
Brazilian Amazon	Mangueira	46.3433	Brazil	Roraima	Indigenous Area	Not Reported	3.82123	46.3433
Brazilian Amazon	Tukuna Porto Espiritual	29.6544	Brazil	Amazonas	Indigenous Area	Not Reported	3.62744	29.6544
Brazilian Amazon	Évare II	1726.94	Brazil	Amazonas	Indigenous Area	Not Reported	3.58097	297.875
Brazilian Amazon	Tukuna Umariaçu	48.5598	Brazil	Amazonas	Indigenous Area	Not Reported	2.77187	48.5598
Brazilian Amazon	Manoa/Pium	450.62	Brazil	Roraima	Indigenous Area	Not Reported	2.34505	79.055
Brazilian Amazon	Ponciano	103.959	Brazil	Amazonas	Indigenous Area	Not Reported	2.27046	89.5195
Brazilian Amazon	Truaru	60.04	Brazil	Roraima	Indigenous Area	Not Reported	2.24732	60.04
Brazilian Amazon	Alto Rio Purus	2621.6	Brazil	Acre	Indigenous Area	Not Reported	2.07847	140.048
Brazilian Amazon	Parque Estadual Tucumã	810.098	Brazil	Mato Grosso	Park	II	1.96451	245.904
Brazilian Amazon	Parque Natural Municipal Do Cancão	3.70673	Brazil	Amapá	Park	Not Reported	1.87736	3.70673
Brazilian Amazon	Cuia	13.43	Brazil	Amazonas	Indigenous Area	Not Reported	1.68536	13.43
Brazilian Amazon	Refúgio De Vida Silvestre Padre Sérgio Tonetto	3.3888	Brazil	Pará	Wildlife Refuge	Not Reported	1.6066	3.3888
Brazilian Amazon	Reserva Extrativista Marinha Cuinarana	110.362	Brazil	Pará	Extractive Reserve	VI	1.48191	110.104
Brazilian Amazon	Recreio/São Félix	2.38856	Brazil	Amazonas	Indigenous Area	Not Reported	1.41473	2.38856
Brazilian Amazon	Reserva De Desenvolvimento Sustentável Do Juma	5807.79	Brazil	Amazonas	Sustainable Development Reserve	VI	1.14177	79.8742
Brazilian Amazon	Tabalascada	130.017	Brazil	Roraima	Indigenous Area	Not Reported	1.08904	130.017
Brazilian Amazon	Água Preta/Inari	1397.32	Brazil	Amazonas	Indigenous Area	Not Reported	0.98281	179.564
Brazilian Amazon	Sucuba	59.7731	Brazil	Roraima	Indigenous Area	Not Reported	0.93839	59.7731
Brazilian Amazon	Parque Nacional De Pacaás Novos	7086.74	Brazil	Rondônia	Park	II	0.786014	236.462
Brazilian Amazon	Reserva Extrativista Marinha De Gurupi-Piriá	727.892	Brazil	Pará	Extractive Reserve	VI	0.744885	247.812
Brazilian Amazon	Sai-Cinza	1249.49	Brazil	Pará	Indigenous Area	Not Reported	0.612823	342.477
Brazilian Amazon	Reserva Extrativista Alto Juruá	5379.8	Brazil	Acre	Extractive Reserve	VI	0.506729	99.5165
Brazilian Amazon	Estação Ecológica Do Rio Ronuro	1026.71	Brazil	Mato Grosso	Ecological Station	Ia	0.286714	287.205
Brazilian Amazon	Área De Proteção Ambiental Lago De Santa Isabel	185.854	Brazil	Tocantins	Environmental Protection Area	V	0.140993	82.4581
Brazilian Amazon	Reserva Extrativista Chocoaré-Mato Grosso	27.8296	Brazil	Pará	Extractive Reserve	VI	0.129741	27.8296
Brazilian Amazon	Guyane (parc amazonien)	20218.4	French Guiana		National Park - Core Area	Not Assigned	0	838.063
Brazilian Amazon	Reserva De Desenvolvimento Sustentável Rio Amapá	2143.13	Brazil	Amazonas	Sustainable Development Reserve	VI	0	759.304
Brazilian Amazon	Guyane (parc amazonien) [aire d'adhésion]	13595.1	French Guiana		National Park - Buffer zone/Area of adhesion	V	0	611.651
Brazilian Amazon	Nove de Janeiro	2294.24	Brazil	Amazonas	Indigenous Area	Not Reported	0	505.632
Brazilian Amazon	Floresta Nacional De Humaitá	4731.66	Brazil	Amazonas	Forest	VI	0	427.327
Brazilian Amazon	Uru-Eu-Wau-Wau	18695.1	Brazil	Rondônia	Indigenous Area	Not Reported	0	366.197
Brazilian Amazon	Noel Kempff Mercado	16172	Bolivia		National Park	Not Reported	0	349.712
Brazilian Amazon	Floresta Estadual Do Paru	36100.1	Brazil	Amapá	Forest	VI	0	348.792
Brazilian Amazon	Reserva De Desenvolvimento Sustentável Do Rio Negro	1029.78	Brazil	Amazonas	Sustainable Development Reserve	Not Reported	0	335.641
Brazilian Amazon	Área De Proteção Ambiental Ilha Do Bananal/Cantão	15700	Brazil	Tocantins	Environmental Protection Area	V	0	324.019
Brazilian Amazon	Reserva Extrativista Arióca Pruanã	838.166	Brazil	Pará	Extractive Reserve	VI	0	258.956
Brazilian Amazon	Estação Ecológica De Maracá	1035.35	Brazil	Roraima	Ecological Station	Ia	0	255.963
Brazilian Amazon	Floresta Nacional De Urupadi	5379.93	Brazil	Amazonas	Forest	Not Reported	0	228.511
Brazilian Amazon	Pirahã	3469.84	Brazil	Amazonas	Indigenous Area	Not Reported	0	196.656
Brazilian Amazon	Área De Proteção Ambiental Paytuna	560.713	Brazil	Pará	Environmental Protection Area	V	0	182.175
Brazilian Amazon	Parque Nacional Serra Da Mocidade	3593.71	Brazil	Roraima	Park	II	0	172.632
Brazilian Amazon	Erikbaktsa	810.982	Brazil	Mato Grosso	Indigenous Area	Not Reported	0	170.894
Brazilian Amazon	Pequizal do Naruvôtu	279.414	Brazil	Mato Grosso	Indigenous Area	Not Reported	0	163.201
Brazilian Amazon	Araça	509.385	Brazil	Roraima	Indigenous Area	Not Reported	0	155.671
Brazilian Amazon	Central Amazon Conservation Complex	50970.9	Brazil	Amazonas	World Heritage Site (natural or mixed)	Not Applicable	0	150.049
Brazilian Amazon	Peneri/Tacaquiri	1898.12	Brazil	Amazonas	Indigenous Area	Not Reported	0	149.777
Brazilian Amazon	Parque Nacional De Anavilhanas	3397.3	Brazil	Amazonas	Park	II	0	147.301
Brazilian Amazon	Estação Ecológica De Caracaraí	868.072	Brazil	Roraima	Ecological Station	Ia	0	145.674
Brazilian Amazon	Área De Relevante Interesse Ecológico Japiim Pentecoste	256.542	Brazil	Amazonas	Area of Relevant Ecological Interest	Not Reported	0	135.811
Brazilian Amazon	Batelão	1171.42	Brazil	Mato Grosso	Indigenous Area	Not Reported	0	135.47
Brazilian Amazon	Reserva De Desenvolvimento Sustentável Alcobaça	224.612	Brazil	Pará	Sustainable Development Reserve	V	0	131.072
Brazilian Amazon	Floresta Estadual De Tapauá	8814.73	Brazil	Amazonas	Forest	Not Reported	0	125.254
Brazilian Amazon	Escondido	1688.33	Brazil	Mato Grosso	Indigenous Area	Not Reported	0	124.214
Brazilian Amazon	Floresta Nacional De Amapá	4603.57	Brazil	Amapá	Forest	VI	0	123.392
Brazilian Amazon	Parque Estadual Do Cantão	1004.12	Brazil	Tocantins	Park	II	0	121.105
Brazilian Amazon	Reserva Extrativista Marinha Caetétaperaçu	424.895	Brazil	Pará	Extractive Reserve	VI	0	116.514
Brazilian Amazon	Juma	384.804	Brazil	Amazonas	Indigenous Area	Not Reported	0	115.013
Brazilian Amazon	Acimã	406.213	Brazil	Amazonas	Indigenous Area	Not Reported	0	113.619
Brazilian Amazon	Floresta Nacional De Tapirapé-Aquiri	1965.01	Brazil	Pará	Forest	VI	0	113.615
Brazilian Amazon	Sierra del Divisor	13551.1	Peru		National Park	II	0	111.706
Brazilian Amazon	Igarapé Lage	1073.51	Brazil	Rondônia	Indigenous Area	Not Reported	0	110.251
Brazilian Amazon	Rio Paru D'Este	11946.3	Brazil	Pará	Indigenous Area	Not Reported	0	104.367
Brazilian Amazon	Reserva Extrativista Marinha Mestre Lucindo	264.651	Brazil	Pará	Extractive Reserve	VI	0	104.004
Brazilian Amazon	Sur del Estado Bolívar	53899.6	Venezuela		Protective Zone	V	0	94.497
Brazilian Amazon	Capivara	103.948	Brazil	Amazonas	Indigenous Area	Not Reported	0	93.0666
Brazilian Amazon	Malacacheta	285.5	Brazil	Roraima	Indigenous Area	Not Reported	0	90.3665
Brazilian Amazon	Guapenu	103.959	Brazil	Amazonas	Indigenous Area	Not Reported	0	88.4372
Brazilian Amazon	Igarapé-Açu	103.783	Brazil	Amazonas	Indigenous Area	Not Reported	0	84.1836
Brazilian Amazon	Área De Proteção Ambiental Nhamundá	2015.95	Brazil	Amazonas	Environmental Protection Area	V	0	78.7016
Brazilian Amazon	Valparaiso	103.008	Brazil	Amazonas	Indigenous Area	Not Reported	0	77.7983
Brazilian Amazon	Reserva Extrativista Marinha Tracuateua	278.643	Brazil	Pará	Extractive Reserve	VI	0	76.7951
Brazilian Amazon	Parque do Aripuanã	16008	Brazil	Mato Grosso	Indigenous Area	Not Reported	0	72.7493
Brazilian Amazon	Sururuá	361.525	Brazil	Amazonas	Indigenous Area	Not Reported	0	71.6124
Brazilian Amazon	Aningal	76.6663	Brazil	Roraima	Indigenous Area	Not Reported	0	71.1194
Brazilian Amazon	Alto Turiaçu	5294.6	Brazil	Maranhão	Indigenous Area	Not Reported	0	70.3672
Brazilian Amazon	Floresta Nacional Do Amaná	5426.5	Brazil	Pará	Forest	VI	0	69.5883
Brazilian Amazon	Ikpeng	101.777	Brazil	Mato Grosso	Indigenous Area	Not Reported	0	68.8815
Brazilian Amazon	Iquirema	102.97	Brazil	Amazonas	Indigenous Area	Not Reported	0	62.1064
Brazilian Amazon	São Luiz do Tapajós	103.845	Brazil	Pará	Indigenous Area	Not Reported	0	61.0053
Brazilian Amazon	Nambikwara	10100.6	Brazil	Mato Grosso	Indigenous Area	Not Reported	0	60.5115
Brazilian Amazon	Itenez	13690.3	Bolivia		Natural Integrated Management Area and Departmental Parkl	Not Reported	0	60.0701
Brazilian Amazon	Parque Estadual Cristalino	590.119	Brazil	Pará	Park	II	0	58.2718
Brazilian Amazon	Floresta Nacional De Itaituba Ii	3839.41	Brazil	Pará	Forest	VI	0	57.8958
Brazilian Amazon	Paumari do Rio Ituxi	75.655	Brazil	Amazonas	Indigenous Area	Not Reported	0	56.8869
Brazilian Amazon	Camicua	583.953	Brazil	Amazonas	Indigenous Area	Not Reported	0	53.1797
Brazilian Amazon	Jatuarana	50.9446	Brazil	Amazonas	Indigenous Area	Not Reported	0	47.4242
Brazilian Amazon	Reserva De Desenvolvimento Sustentável Pucuruí - Ararão	291.652	Brazil	Pará	Sustainable Development Reserve	V	0	47.3048
Brazilian Amazon	São Pedro do Sepatini	276.006	Brazil	Amazonas	Indigenous Area	Not Reported	0	45.1899
Brazilian Amazon	Rio Téa	4110.99	Brazil	Amazonas	Indigenous Area	Not Reported	0	44.2307
Brazilian Amazon	Reserva De Desenvolvimento Sustentável Canumã	227.579	Brazil	Amazonas	Sustainable Development Reserve	VI	0	43.5334
Brazilian Amazon	Umutina	276.1	Brazil	Mato Grosso	Indigenous Area	Not Reported	0	42.853
Brazilian Amazon	Escrivao	103.96	Brazil	Pará	Indigenous Area	Not Reported	0	42.2258
Brazilian Amazon	Guanabara	103.827	Brazil	Amazonas	Indigenous Area	Not Reported	0	40.363
Brazilian Amazon	Katukina/Kaxinawá	232.413	Brazil	Amazonas	Indigenous Area	Not Reported	0	40.1709
Brazilian Amazon	Vista Alegre	103.941	Brazil	Amazonas	Indigenous Area	Not Reported	0	40.0852
Brazilian Amazon	Serra da Moça	113.593	Brazil	Roraima	Indigenous Area	Not Reported	0	39.9528
Brazilian Amazon	Área De Proteção Ambiental Da Região Metrolpolitana De Belém	57.4336	Brazil	Pará	Environmental Protection Area	V	0	39.9224
Brazilian Amazon	Área De Proteção Ambiental Das Nascentes De Araguaina	155.969	Brazil	Tocantins	Environmental Protection Area	V	0	38.6866
Brazilian Amazon	São Gabriel/São Salvador	103.999	Brazil	Amazonas	Indigenous Area	Not Reported	0	36.6391
Brazilian Amazon	Jabuti	142.234	Brazil	Roraima	Indigenous Area	Not Reported	0	32.881
Brazilian Amazon	Poyanawa	244.913	Brazil	Acre	Indigenous Area	Not Reported	0	32.6389
Brazilian Amazon	Anta	32.6348	Brazil	Roraima	Indigenous Area	Not Reported	0	32.6348
Brazilian Amazon	Reserva Biológica Do Manicoré	3591.4	Brazil	Amazonas	Biological Reserve	Not Reported	0	31.9865
Brazilian Amazon	Reserva Extrativista Terra Grande Pracuuba	1948.56	Brazil	Pará	Extractive Reserve	VI	0	31.3119
Brazilian Amazon	Menku	101.898	Brazil	Mato Grosso	Indigenous Area	Not Reported	0	30.6305
Brazilian Amazon	Munduruku	23860	Brazil	Pará	Indigenous Area	Not Reported	0	29.5472
Brazilian Amazon	Sete de Setembro	2477.97	Brazil	Mato Grosso	Indigenous Area	Not Reported	0	29.2712
Brazilian Amazon	Cajueiro	44.6768	Brazil	Roraima	Indigenous Area	Not Reported	0	27.7487
Brazilian Amazon	Pimental	103.825	Brazil	Pará	Indigenous Area	Not Reported	0	26.0053
Brazilian Amazon	Reserva Extrativista São João Da Ponta	34.0947	Brazil	Pará	Extractive Reserve	VI	0	25.9678
Brazilian Amazon	Parque Estadual De Monte Alegre	56.4323	Brazil	Pará	Park	II	0	25.4685
Brazilian Amazon	Nova Esperança do Rio Jandiatuba	199.093	Brazil	Amazonas	Indigenous Area	Not Reported	0	24.8442
Brazilian Amazon	Área De Proteção Ambiental De São Geraldo Do Araguaia	267.03	Brazil	Pará	Environmental Protection Area	V	0	24.6532
Brazilian Amazon	Batovi	50.418	Brazil	Mato Grosso	Indigenous Area	Not Reported	0	24.5213
Brazilian Amazon	Reserva Extrativista Canutama	1979.6	Brazil	Amazonas	Extractive Reserve	Not Reported	0	22.3128
Brazilian Amazon	Parque Estadual Charapucu	653.477	Brazil	Pará	Park	Not Reported	0	21.9334
Brazilian Amazon	Reserva Extrativista Verde Para Sempre	12892.9	Brazil	Pará	Extractive Reserve	VI	0	19.898
Brazilian Amazon	Reserva Extrativista Mae Grande De Curuça	368.278	Brazil	Pará	Extractive Reserve	VI	0	19.6251
Brazilian Amazon	Barreira da Missão	19.0112	Brazil	Amazonas	Indigenous Area	Not Reported	0	18.9633
Brazilian Amazon	Parque Nacional Da Serra Do Pardo	4453.92	Brazil	Pará	Park	II	0	16.8985
Brazilian Amazon	Reserva Particular Do Patrimônio Natural Peugeot-Onf-Brasil	17.6025	Brazil	Mato Grosso	Natural Heritage Private Reserve	Not Reported	0	16.814
Brazilian Amazon	Reserva Extrativista Curralinho	17.0471	Brazil	Rondônia	Extractive Reserve	VI	0	16.5639
Brazilian Amazon	Área De Proteção Ambiental Do Tapajós	20403.2	Brazil	Pará	Environmental Protection Area	V	0	16.5528
Brazilian Amazon	Miguel/Josefa	16.2768	Brazil	Amazonas	Indigenous Area	Not Reported	0	16.2768
Brazilian Amazon	Reserva Particular Do Patrimônio Natural Cristalino Iii	16.1741	Brazil	Mato Grosso	Natural Heritage Private Reserve	Not Reported	0	16.1741
Brazilian Amazon	Bom Intento	15.0922	Brazil	Amazonas	Indigenous Area	Not Reported	0	15.0922
Brazilian Amazon	Maracaxi	104.066	Brazil	Pará	Indigenous Area	Not Reported	0	15.0306
Brazilian Amazon	Reserva Extrativista Marinha Mocapajuba	210.276	Brazil	Pará	Extractive Reserve	VI	0	14.5559
Brazilian Amazon	Sissaíma	103.969	Brazil	Amazonas	Indigenous Area	Not Reported	0	14.4215
Brazilian Amazon	Rio Pindaré	150.084	Brazil	Maranhão	Indigenous Area	Not Reported	0	12.0089
Brazilian Amazon	Tembé	10.6669	Brazil	Pará	Indigenous Area	Not Reported	0	10.6669
Brazilian Amazon	Lameirão	103.853	Brazil	Amazonas	Indigenous Area	Not Reported	0	9.92359
Brazilian Amazon	Parque Estadual Do Utinga	11.923	Brazil	Pará	Park	II	0	9.63299
Brazilian Amazon	Kulina do Medio Jurua	7271.22	Brazil	Amazonas	Indigenous Area	Not Reported	0	9.37799
Brazilian Amazon	Paracuhuba	9.39107	Brazil	Amazonas	Indigenous Area	Not Reported	0	9.3427
Brazilian Amazon	Reserva Extrativista Tapajós Arapiuns	6742.37	Brazil	Pará	Extractive Reserve	VI	0	8.76271
Brazilian Amazon	Arara do Rio Amonia	207.527	Brazil	Acre	Indigenous Area	Not Reported	0	8.27786
Brazilian Amazon	Reserva De Desenvolvimento Sustentável Do Uatumã	4234.55	Brazil	Amazonas	Sustainable Development Reserve	VI	0	8.07797
Brazilian Amazon	Padre	7.97499	Brazil	Amazonas	Indigenous Area	Not Reported	0	7.97499
Brazilian Amazon	Tabocal	9.04986	Brazil	Amazonas	Indigenous Area	Not Reported	0	7.94334
Brazilian Amazon	Fortaleza do Patauá	7.61499	Brazil	Amazonas	Indigenous Area	Not Reported	0	7.61499
Brazilian Amazon	Reserva Particular Do Patrimônio Natural Cristalino I	24.508	Brazil	Mato Grosso	Natural Heritage Private Reserve	IV	0	6.97286
Brazilian Amazon	Guajahã	50.3032	Brazil	Amazonas	Indigenous Area	Not Reported	0	5.87151
Brazilian Amazon	Parque Estadual Serra Dos Reis	364.382	Brazil	Rondônia	Park	II	0	4.83286
Brazilian Amazon	Murutinga	103.974	Brazil	Amazonas	Indigenous Area	Not Reported	0	4.64458
Brazilian Amazon	Floresta Nacional De Mulata	2163.47	Brazil	Pará	Forest	VI	0	4.14843
Brazilian Amazon	Pirineus de Souza	101.688	Brazil	Mato Grosso	Indigenous Area	Not Reported	0	4.05588
Brazilian Amazon	Área De Proteção Ambiental Nascentes Do Rio Paraguai	708.566	Brazil	Mato Grosso	Environmental Protection Area	Not Reported	0	3.7827
Brazilian Amazon	Maranduba	3.75172	Brazil	Pará	Indigenous Area	Not Reported	0	3.75172
Brazilian Amazon	Bom Jesus	8.75923	Brazil	Roraima	Indigenous Area	Not Reported	0	3.68252
Brazilian Amazon	Natal/Felicidade	3.34383	Brazil	Amazonas	Indigenous Area	Not Reported	0	3.34383
Brazilian Amazon	Coata-Laranjal	11529	Brazil	Amazonas	Indigenous Area	Not Reported	0	3.15959
Brazilian Amazon	Reserva Extrativista Mapuá	937.575	Brazil	Pará	Extractive Reserve	VI	0	3.15301
Brazilian Amazon	Enawene-Nawe	7459.1	Brazil	Mato Grosso	Indigenous Area	Not Reported	0	3.12164
Brazilian Amazon	Mawetek	1155.19	Brazil	Amazonas	Indigenous Area	Not Reported	0	2.74262
Brazilian Amazon	Muriru	55.471	Brazil	Roraima	Indigenous Area	Not Reported	0	2.69211
Brazilian Amazon	Patauá	6.15771	Brazil	Amazonas	Indigenous Area	Not Reported	0	2.69166
Brazilian Amazon	Área De Proteção Ambiental Da Fazendinha	1.48521	Brazil	Amapá	Environmental Protection Area	V	0	1.48521
Brazilian Amazon	Itaitinga	1.35627	Brazil	Amazonas	Indigenous Area	Not Reported	0	1.35627
Brazilian Amazon	Reserva De Desenvolvimento Sustentável Vitória De Souzel	229.685	Brazil	Pará	Sustainable Development Reserve	Not Reported	0	1.33028
Brazilian Amazon	Tenharim Marmelos (Gleba B)	4749.51	Brazil	Amazonas	Indigenous Area	Not Reported	0	1.12065
Brazilian Amazon	Parque Natural Municipal Parque Florestal De Sinop	1.06033	Brazil	Mato Grosso	Park	II	0	1.06033
Brazilian Amazon	Rio Formoso	100.903	Brazil	Mato Grosso	Indigenous Area	Not Reported	0	0.917754
Brazilian Amazon	Reserva Particular Do Patrimônio Natural Irmãos Satelis	0.411255	Brazil	Rondônia	Natural Heritage Private Reserve	IV	0	0.411255
Brazilian Amazon	Reserva Particular Do Patrimônio Natural Gibeão	0.31316	Brazil	Rondônia	Natural Heritage Private Reserve	IV	0	0.31316
Brazilian Amazon	Reserva Particular Do Patrimônio Natural Klagesi	0.228195	Brazil	Pará	Natural Heritage Private Reserve	IV	0	0.228195
Brazilian Amazon	Reserva Particular Do Patrimônio Natural Nova Aurora	0.185321	Brazil	Rondônia	Natural Heritage Private Reserve	IV	0	0.185321
Brazilian Amazon	Reserva Particular Do Patrimônio Natural Osório Reimão	0.0888035	Brazil	Pará	Natural Heritage Private Reserve	IV	0	0.0888035
Brazilian Amazon	Lago do Correio	132.189	Brazil	Amazonas	Indigenous Area	Not Reported	0	0.0451321
Brazilian Amazon	Area De Relevante Interesse Ecologico Parque Ambiental Antonio Danubio Lourenço Da Silva	0.0374703	Brazil	Pará	Area of Relevant Ecological Interest	Not Reported	0	0.0374703
Brazilian Amazon	Area De Relevante Interesse Ecologico Museu Parque Seringal	0.0123437	Brazil	Pará	Area of Relevant Ecological Interest	Not Reported	0	0.0123437
Africa	Ngiri-Tumba-Maindombe	60995.2	Democratic Republic of Congo		Ramsar Site, Wetland of International Importance	UNK	440.439	9297.98
Africa	Mamboto	36813.3	Tanzania		Forest Reserve	UNK	298.885	5152.86
Africa	Borana	45821.4	Kenya		Private Ranch	UNK	225.371	4133.06
Africa	Wembere O.A.	5018.88	Tanzania		Open area	UNK	183.512	2146.5
Africa	Vhembe Biosphere Reserve	30376.2	South Africa		UNESCO-MAB Biosphere Reserve	NA	149.881	2846.33
Africa	Zambezi Delta	31656.7	Mozambique		Ramsar Site, Wetland of International Importance	UNK	141.338	2807.05
Africa	Niokolo Koba	8233.56	Senegal		National Park	II	133.344	2627.4
Africa	Parc national du Niokolo-Koba	8233.56	Senegal		UNESCO-MAB Biosphere Reserve	NA	133.344	2627.4
Africa	Wembere GCA	8788.8	Tanzania		Game controlled area	UNK	132.921	1682.32
Africa	Réserve partielle de faune dite des Eléphants du Gourma	28588.1	Mali		Partial Wildlife Reserve	IV	129.426	2563.54
Africa	Moyowosi G.R (N)	11382	Tanzania		Game reserve	IV	106.172	2015.94
Africa	Gombe GCA	2703.1	Tanzania		Game controlled area	UNK	103.618	1419.73
Africa	Réserve totale de faune de Tadres	7862.37	Niger		Nature Reserve	IV	100.047	1988.14
Africa	Murchison Falls	3877.77	Uganda		National Park	II	97.6126	1745.48
Africa	Lwafi-Nkamba G.R.	3366.57	Tanzania		Game reserve	UNK	96.0878	1819.6
Africa	Tsavo East	13427.7	Kenya		National Park	II	93.0991	1418.53
Africa	Nyahua Mbuga	6675.03	Tanzania		Forest Reserve	UNK	82.0854	1793.16
Africa	Rufunsa	2780.53	Zambia		Game Management Area	VI	77.1334	1306.94
Africa	Mkuti	1020.78	Tanzania		Forest Reserve	UNK	72.8625	450.67
Africa	Melako Community Conservancy	5493.64	Kenya		Community Nature Reserve	UNK	72.6244	1462.54
Africa	Afdem-Gewane	4717.16	Democratic Republic of Congo		Controlled Hunting Area	VI	68.9381	1353.01
Africa	Lamba Headwaters	1994.87	Zambia		Forest Reserve	UNK	68.8943	893.74
Africa	Mole	4493.69	Ghana		National Park	II	68.6705	1353.52
Africa	Réserve du triangle de la Ngiri	5235.06	Democratic Republic of Congo		Nature Reserve	UNK	57.8103	2255.18
Africa	Namunyak Wildlife Conservation Trust	2868.99	Kenya		Community Nature Reserve	UNK	57.3089	789.91
Africa	Ruiga River	1198.89	Tanzania		Forest Reserve	UNK	56.5849	810.1
Africa	Awash West	11821.9	Democratic Republic of Congo		Controlled Hunting Area	VI	56.3829	1138.56
Africa	Chaya O.A.	874.431	Tanzania		Open area	UNK	56.1458	542.34
Africa	Tsavo West	7030.89	Kenya		National Park	II	55.6731	1057.72
Africa	Minkebe	7539.39	Gabon		National Park	UNK	51.5076	983.19
Africa	Ozonahi	3204.21	Namibia		Communal Conservancy	UNK	48.5954	987.66
Africa	Luano	8321.06	Zambia		Game Management Area	VI	47.9954	1263.5
Africa	Bore-Anferara	2143.52	Democratic Republic of Congo		National Forest Priority Area	UNK	47.9516	940.36
Africa	Itulu Hill	4054.03	Tanzania		Forest Reserve	UNK	47.7958	913.42
Africa	Kidepo	2857.81	South Sudan		Game Reserve	VI	47.5679	776.8
Africa	Khob Naub	2748	Namibia		Communal Conservancy	UNK	46.8352	1001.69
Africa	Goweko	416.252	Tanzania		Forest Reserve	UNK	46.5321	310.88
Africa	Sao Hill	507.501	Tanzania		Forest Reserve	UNK	46.4366	405.74
Africa	Ugalla Niensi O.A.	3259.24	Tanzania		Open area	UNK	43.3265	774.53
Africa	Nki	3132.15	Cameroon		National Park	II	43.104	940.09
Africa	Boumba Bek	2363.81	Cameroon		National Park	II	42.6795	863.41
Africa	Simanjiro GCA	4266.74	Tanzania		Game controlled area	UNK	42.2353	765.52
Africa	Maji Mazuri	1506.4	Kenya		Forest Reserve	UNK	40.7142	780.55
Africa	Erer-Gota	2628.83	Democratic Republic of Congo		Controlled Hunting Area	VI	40.6836	785.52
Africa	Lake Natron GCA	7705.06	Tanzania		Game controlled area	UNK	40.6208	623.1
Africa	Msuluguda O.A	886.117	Tanzania		Open area	UNK	40.5596	389.89
Africa	Mikumi National Park	3218.85	Tanzania		National Park	II	39.5051	822.65
Africa	Réserve de biosphère de la Dimonika	1333.07	Republic of Congo		UNESCO-MAB Biosphere Reserve	NA	38.966	507.89
Africa	Litumbandyosi O.A./Gezamasua F.R.	3136.68	Tanzania		Open area	UNK	38.385	780.51
Africa	Ukanga	1123.39	Tanzania		Forest Reserve	UNK	34.2725	673.28
Africa	South Turkana	1029.95	Kenya		National Reserve	II	33.348	480.93
Africa	Rungwa (N) O.A.	2126.66	Tanzania		Open area	UNK	33.3228	712.69
Africa	Gonarezhou	4922.58	Zimbabwe		National Park	II	33.0477	751.23
Africa	Ituru Forest O.A.	2079.01	Tanzania		Open area	UNK	31.9536	657.89
Africa	Lake Chilwa	2109.53	Malawi		Ramsar Site, Wetland of International Importance	UNK	31.4726	632.08
Africa	Rapide Grah	1608.62	Ivory Coast		Classified Forest	UNK	31.3307	441.07
Africa	Chizarira	1947.44	Zimbabwe		National Park	II	31.2538	601.5
Africa	Mtetengwe 3	663.534	Zimbabwe		Wildlife Management Area	UNK	29.7907	431.62
Africa	Kanona	305.551	Zambia		Forest Reserve	UNK	29.7813	303.31
Africa	Bénoué	1980.34	Cameroon		National Park	II	29.4825	614.57
Africa	Léfini	1782.35	Republic of Congo		Area of absolute protection	UNK	29.4622	322.2
Africa	Neshangwe	500.953	Zimbabwe		Wildlife Management Area	UNK	29.4044	476.8
Africa	Monogaga	326.136	Ivory Coast		Classified Forest	UNK	29.1768	326.14
Africa	Uremure Yokri	326.657	Nigeria		Forest Reserve	UNK	28.0561	313.61
Africa	Madikwe Nature Reserve	542.572	South Africa		Nature Reserve	UNK	28.0531	410.07
Africa	Songa Community Conservancy	1039.12	Kenya		Community Nature Reserve	UNK	27.9951	564.73
Africa	Serenje	352.316	Zambia		Forest Reserve	UNK	27.572	352.32
Africa	Sera Community Conservancy	3394.56	Kenya		Community Nature Reserve	UNK	27.406	890.58
Africa	Rubi-Tele	6226.96	Democratic Republic of Congo		Hunting Area	VI	27.3713	477.59
Africa	Losai	1804.59	Kenya		National Reserve	VI	27.346	534.73
Africa	Sinansengwe	395.824	Zimbabwe		Wildlife Management Area	UNK	26.9961	371.59
Africa	Cestos-Senkwehn	804.107	Liberia		National Park	UNK	25.7985	379.36
Africa	Inyonga GCA	7933.86	Tanzania		Game controlled area	UNK	25.6612	421.47
Africa	Mangrove Nature Reserve or Marine Park	696.586	Democratic Republic of Congo		Nature Reserve	UNK	25.3625	538.88
Africa	Ishaqbini Hirola Community Conservancy	688.528	Kenya		Community Nature Reserve	UNK	25.0164	405.68
Africa	Arsi	11618.5	Democratic Republic of Congo		Controlled Hunting Area	VI	24.9946	610.51
Africa	Chirisa	1709.51	Zimbabwe		Safari Area	VI	24.2386	521.27
Africa	Serengeti National Park	13036.1	Tanzania		National Park	II	24.1074	624.08
Africa	Olague	232.683	Nigeria		Forest Reserve	UNK	23.9672	232.68
Africa	Katavi National Park	4206.85	Tanzania		National Park	II	23.7744	372.49
Africa	Marsabit	1373.75	Kenya		National Reserve	II	23.6741	624.42
Africa	Batanai	416.993	Zimbabwe		Wildlife Management Area	UNK	23.1131	276.23
Africa	Mavuradona	503.922	Zimbabwe		Sanctuary	UNK	22.959	395.94
Africa	Ilunde	62.4956	Tanzania		Forest Reserve	UNK	22.4315	62.5
Africa	Ngogwa Busangi	309.843	Tanzania		Forest Reserve	UNK	22.0198	221.79
Africa	Irkishbor O.A.	716.241	Tanzania		Open area	UNK	22.0108	366.64
Africa	Biharamulo	1452.61	Tanzania		Forest Reserve	UNK	21.9791	401.71
Africa	Delta du Saloum	3187.05	Senegal		Ramsar Site, Wetland of International Importance	UNK	21.5228	337.48
Africa	Iles Ehotile National Park	253.691	Ivory Coast		National Park	II	21.4187	204.09
Africa	Mako	4825.95	Uganda		Forest Reserve	UNK	21.1472	436.41
Africa	Ikona WMA	665.721	Tanzania		Wildlife management area	UNK	20.8153	350.6
Africa	Piti O.A.(E)	2228.2	Tanzania		Game reserve	UNK	19.8574	309.18
Africa	Simwami-Muzuma	795.982	Zambia		Forest Reserve	UNK	19.7308	293.09
Africa	Rahole	1274.24	Kenya		National Reserve	VI	19.6964	412.57
Africa	Meru	874.915	Tanzania		Forest Plantation	UNK	19.6579	435.27
Africa	Bisanadi	617.963	Kenya		National Reserve	VI	19.5164	355.76
Africa	Kibira	477.461	Burundi		National Park	II	19.0991	234.86
Africa	Nyantakara	291.12	Tanzania		Forest Reserve	UNK	18.1739	258.66
Africa	Lame-Burra	2337.26	Nigeria		Game Reserve	IV	17.9321	386.01
Africa	Yerada	650.006	Ghana		Forest Reserve	UNK	17.5894	340.63
Africa	Yakombo	1076.92	Ghana		Forest Reserve	UNK	17.5349	289.67
Africa	Zomba#	146.507	Malawi		Forest Reserve	UNK	17.3746	146.51
Africa	Assamo	248.627	Djibouti		Terrestrial protected area	UNK	16.9802	247.11
Africa	Udzungwa Mountains National Park	2081.77	Tanzania		National Park	II	16.7679	314.76
Africa	Mto wa Mbu GCA	1206.68	Tanzania		Game controlled area	UNK	16.761	315.03
Africa	Masai O.A.	4303.98	Tanzania		Open area	UNK	16.4227	375.53
Africa	Grand Kru-River Gee	1351.94	Liberia		National Park	UNK	16.3934	357.23
Africa	Chapoto	319.902	Zimbabwe		Wildlife Management Area	UNK	16.2755	236.59
Africa	Ltungai Community Conservancy Trust	192.862	Kenya		Community Nature Reserve	UNK	15.9929	192.81
Africa	Jaldesa Community Conservancy	521.066	Kenya		Community Nature Reserve	UNK	15.8698	246
Africa	Mount Kenya	2122.11	Kenya		Forest Reserve	UNK	15.5099	444.26
Africa	Naibunga Conservancy Trust	470.869	Kenya		Community Nature Reserve	UNK	15.2412	144.97
Africa	Mount Kenya National Park/Natural Forest	1975.93	Kenya		World Heritage Site (natural or mixed)	NA	15.0109	329.59
Africa	Imenti or Upper Imenti	121.983	Kenya		Forest Reserve	UNK	14.9452	121.98
Africa	Tinderet	338.353	Kenya		Forest Reserve	UNK	14.7732	195.31
Africa	Sijarira	235.448	Zimbabwe		State Forest	UNK	14.6382	229.35
Africa	Deng Deng	687.448	Cameroon		National Park	II	14.3611	425.49
Africa	Kigongkwe	45.0571	Tanzania		Forest Reserve	UNK	14.0919	45.06
Africa	Nyambene	631.567	Kenya		National Reserve	UNK	14.0833	219.14
Africa	Chichele	86.0818	Zambia		Forest Reserve	UNK	13.9388	86.08
Africa	Guram River	83.0618	Nigeria		Forest Reserve	UNK	13.7673	83.06
Africa	Morogoro Fuel	113.637	Tanzania		Forest Reserve	UNK	13.7374	113.64
Africa	Uvinza	164.438	Tanzania		Forest Reserve	UNK	13.4722	141.19
Africa	Simchembo	358.103	Zimbabwe		Wildlife Management Area	UNK	13.4186	255.61
Africa	Lake Kariba	3000.92	Zimbabwe		Recreation Park	V	12.4062	180.38
Africa	Kitulanghalo	44.9254	Tanzania		Forest Reserve	IV	12.3131	44.93
Africa	Marsabit	145.088	Kenya		Forest Reserve	UNK	12.0465	141.31
Africa	Ol Jogi Ranch	116.196	Kenya		Private Ranch	UNK	11.8843	116.2
Africa	Mabira	310.318	Uganda		Forest Reserve	UNK	11.7958	193
Africa	Ngai Ndethya	211.088	Kenya		National Reserve	VI	11.7482	142.23
Africa	Laikipia	170.698	Kenya		National Reserve	VI	11.6745	147.23
Africa	Loma Mountains	288.369	Sierra Leone		National Park	UNK	11.6571	214.75
Africa	Ngoyla-Mintom	1567.21	Cameroon		Faunal Reserve	IV	11.2917	344.29
Africa	Kalandazi	496.798	Uganda		Forest Reserve	UNK	11.2024	154.31
Africa	Réserve totale de faune de Kéniébaoulé	668.345	Mali		Total Wildlife Reserve	IV	10.9324	281.28
Africa	Mpanda North East	4967.27	Tanzania		Forest Reserve	UNK	10.7699	298.8
Africa	Chibwe	126.608	Zambia		Forest Reserve	UNK	10.7612	124.61
Africa	Munene	62.4829	Tanzania		Forest Plantation	UNK	10.7582	62.48
Africa	Zona de Vigilancia da REM	1148.1	Mozambique		Not Reported	IV	10.7061	289.58
Africa	Foya	1646.72	Liberia		National Park	UNK	10.5523	241.1
Africa	Udi/Nsukka	170.198	Nigeria		Game Reserve	UNK	10.4969	167.87
Africa	Buffalo Springs	127.26	Kenya		National Reserve	II	10.488	98.46
Africa	Lolkisale GCA	1078.9	Tanzania		Game controlled area	VI	10.225	242.42
Africa	Lake Naivasha	287.65	Kenya		Ramsar Site, Wetland of International Importance	UNK	10.0876	199.12
Africa	Border	81.5642	Zambia		Forest Reserve	UNK	10.0675	81.56
Africa	Lewa Wildlife Conservancy	162.68	Kenya		Community Conservancy	UNK	9.78935	134.72
Africa	Mbarang'andu WMA	2917.45	Tanzania		Wildlife management area	UNK	9.58104	278.65
Africa	Dogodou	536.822	Ivory Coast		Classified Forest	UNK	9.56444	188.44
Africa	Zone d'Intérêt Cynégétique de Faragama	173.939	Mali		Hunting Area	VI	9.52603	173.94
Africa	Mushandike	125.265	Zimbabwe		Sanctuary	IV	9.31476	124.87
Africa	Namanga Hill	105.734	Kenya		Forest Reserve	UNK	9.18341	105.73
Africa	Monduli Juu O.A.	694.205	Tanzania		Open area	UNK	9.06982	207.79
Africa	Tunduru WMA	1367.42	Tanzania		Wildlife management area	UNK	8.99343	386.84
Africa	Kranskop Private Nature Reserve	37.692	South Africa		Nature Reserve	UNK	8.45739	37.69
Africa	Dassieko	135.764	Ivory Coast		Classified Forest	UNK	8.43496	135.76
Africa	Naboom Private Nature Reserve	46.7118	South Africa		Nature Reserve	UNK	8.4139	46.71
Africa	Partial Reserve Namibe	5298	Angola		Partial Reserve	IV	8.40209	214.02
Africa	Parc National de Wongo	579.257	Mali		National Park	II	8.30285	193.11
Africa	Chisunga	807.963	Zimbabwe		Wildlife Management Area	UNK	8.21915	142.27
Africa	Sankan Biriwa (Tingi Hills)	142.928	Sierra Leone		No or Non - Hunting Forest Reserve	II	8.0121	142.05
Africa	Nganda Nganda	22.8431	Ivory Coast		Classified Forest	UNK	7.93812	22.84
Africa	Kani kani	605.948	Ghana		Forest Reserve	UNK	7.56679	145.04
Africa	Grumeti G.R.	489.872	Tanzania		Game reserve	UNK	7.36422	189.18
Africa	Ngare Ndare Community Conservancy	55.1064	Kenya		Community Nature Reserve	UNK	7.20004	55.59
Africa	Virunga	7826.53	Democratic Republic of Congo		National Park	II	7.0787	230.79
Africa	Jere	87.4849	Nigeria		Forest Reserve	UNK	7.036	87.48
Africa	Limoro	65.9713	Nigeria		Forest Reserve	UNK	6.86689	65.97
Africa	Parc national des Virunga	7770.28	Democratic Republic of Congo		Ramsar Site, Wetland of International Importance	UNK	6.64981	228.59
Africa	Virunga National Park	7770.28	Democratic Republic of Congo		World Heritage Site (natural or mixed)	NA	6.64981	228.59
Africa	Haute Dodo	1476.3	Ivory Coast		Classified Forest	UNK	6.58133	159.18
Africa	Songa	74.2471	Tanzania		Forest Reserve	UNK	6.57042	74.25
Africa	Mount Londiani	221.122	Kenya		Forest Reserve	UNK	6.4186	164.95
Africa	Rissik Private Nature Reserve	28.8969	South Africa		Nature Reserve	UNK	6.32026	28.9
Africa	Chunya Lukawati O.A.	3310.55	Tanzania		Open area	UNK	6.28739	334.02
Africa	Assob Bachit	63.0877	Nigeria		Forest Reserve	UNK	6.22763	61.93
Africa	Northern Tinderet	293.226	Kenya		Forest Reserve	UNK	6.21276	189.6
Africa	Runzewe	280.167	Tanzania		Forest Reserve	UNK	6.15595	145.71
Africa	Yaya	44.9337	Ghana		Forest Reserve	UNK	6.13907	44.93
Africa	Coutada Oficial No. 7	4765.88	Mozambique		Hunting Reserve	UNK	6.12642	525.15
Africa	Hanshak-Nyongoro Community Conservancy	784.096	Kenya		Community Nature Reserve	UNK	6.07707	230.34
Africa	Kulpawn Headwaters	45.4324	Ghana		Forest Reserve	UNK	5.78003	45.43
Africa	Kaning'ina	142.139	Malawi		Forest Reserve	UNK	5.66988	119.63
Africa	Borakalalo National Park	148.731	South Africa		Nature Reserve	UNK	5.59682	125.61
Africa	Kawetire	15.4445	Tanzania		Forest Plantation	UNK	5.50005	15.44
Africa	Nazinon	106.911	Burkina Faso		Classified Forest	UNK	5.46508	97.25
Africa	Songea Fuel	52.7383	Tanzania		Forest Reserve	UNK	5.4469	52.74
Africa	Youngs Private Nature Reserve	26.5108	South Africa		Nature Reserve	UNK	5.40261	26.51
Africa	Mwantini Hill	40.0035	Tanzania		Forest Reserve	UNK	5.39307	40
Africa	Acharane	58.8975	Nigeria		Forest Reserve	UNK	5.31353	58.9
Africa	Magaliesberg Biosphere Reserve	3576.82	South Africa		UNESCO-MAB Biosphere Reserve	NA	5.16786	168.85
Africa	Namanve	23.162	Uganda		Forest Reserve	UNK	5.03916	23.16
Africa	Timboroa	52.8686	Kenya		Forest Reserve	UNK	5.0062	52.87
Africa	Kikuyu Escarpment	413	Kenya		Forest Reserve	UNK	4.95721	64.07
Africa	Kapchemutwa	92.082	Kenya		Forest Reserve	UNK	4.85738	92.08
Africa	Abijatta-Shalla	918.191	Democratic Republic of Congo		National Park	II	4.80235	324.43
Africa	Mwanhala	30.7876	Tanzania		Forest Reserve	UNK	4.69546	30.79
Africa	C. J. van Zyl Private Nature Reserve	27.5669	South Africa		Nature Reserve	UNK	4.69152	27.57
Africa	Kitwai GCA	4389.05	Tanzania		Game controlled area	UNK	4.61146	120.11
Africa	Webtex Estates Private Nature Reserve	15.2403	South Africa		Nature Reserve	UNK	4.57072	15.24
Africa	Sissili	364.247	Burkina Faso		Classified Forest	UNK	4.46129	67.72
Africa	Kikoka	16.5247	Tanzania		Forest Reserve	UNK	4.44839	16.52
Africa	Bothasvley Nature Reserve	14.6391	South Africa		Nature Reserve	UNK	4.42728	14.64
Africa	Ndumu Game Reserve	118.757	South Africa		Nature Reserve	UNK	4.34202	76.67
Africa	Nairobi	116.305	Kenya		National Park	II	4.33129	112.28
Africa	Lake Chivero and Manyame	296.114	Zimbabwe		Ramsar Site, Wetland of International Importance	UNK	4.27	115.29
Africa	Darwendale	195.153	Zimbabwe		Recreation Park	V	4.26998	104.18
Africa	Tana River Primate	170.144	Kenya		National Reserve	II	4.23733	126.72
Africa	Mount Elgon	1110.01	Uganda		National Park	II	4.15045	87.99
Africa	Ichimpe	80.8069	Zambia		Forest Reserve	UNK	4.10195	64.25
Africa	Parc Marin des Mangroves	215.477	Democratic Republic of Congo		National Park	UNK	4.02221	146.51
Africa	Bubiana	1292.06	Zimbabwe		Sanctuary	UNK	3.95381	147.55
Africa	Sawsaw	57.4104	Ghana		Forest Reserve	UNK	3.9432	57.41
Africa	Chete	1084.47	Zimbabwe		Safari Area	VI	3.94289	152.79
Africa	Nakuprat-Gotu Community Conservancy	720.257	Kenya		Community Nature Reserve	UNK	3.9341	145.94
Africa	Iringa	5.91828	Tanzania		Forest Reserve	UNK	3.84128	5.92
Africa	Glenesk Private Nature Reserve	15.1425	South Africa		Nature Reserve	UNK	3.74225	15.14
Africa	Karubwe	94.7782	Zambia		Forest Reserve	UNK	3.73622	83.95
Africa	Kabo	42.077	Nigeria		Forest Reserve	UNK	3.72804	42.08
Africa	Lower Zambezi	4129.86	Zambia		National Park	II	3.67309	254.7
Africa	De Onderstepoort Nature Reserve	29.2358	South Africa		Nature Reserve	UNK	3.58473	29.24
Africa	N.W. Escarpment	22.0449	Nigeria		Forest Reserve	UNK	3.53942	20.94
Africa	Kipembawe	29.9104	Tanzania		Forest Reserve	UNK	3.5272	29.91
Africa	Vischspruit Private Nature Reserve	18.9378	South Africa		Nature Reserve	UNK	3.51732	18.94
Africa	Longido	20.6155	Tanzania		Forest Reserve	UNK	3.49821	20.62
Africa	Thuchila	18.2366	Malawi		Forest Reserve	UNK	3.34485	18.24
Africa	Supuma Shelterbelt	15.504	Ghana		Forest Reserve	UNK	3.21089	15.5
Africa	Wamale	20.0973	Uganda		Forest Reserve	UNK	3.16855	20.1
Africa	Avarel Private Nature Reserve	37.8284	South Africa		Nature Reserve	UNK	3.12983	37.83
Africa	Loasi river	352.535	Tanzania		Forest Reserve	UNK	3.05895	182.85
Africa	Chingola	16.7745	Zambia		Forest Reserve	UNK	2.91409	16.77
Africa	Cecilia Private Nature Reserve	6.00943	South Africa		Nature Reserve	UNK	2.85176	6.01
Africa	Olifantsvlei Nature Reserve	20.4327	South Africa		Nature Reserve	UNK	2.82652	20.43
Africa	Warwade	27.6167	Nigeria		Forest Reserve	UNK	2.8041	27.62
Africa	Mabamba Bay Wetland System	134.378	Uganda		Ramsar Site, Wetland of International Importance	UNK	2.79352	108.99
Africa	Jinja	50.2325	Uganda		Wildlife Sanctuary	VI	2.7628	50.23
Africa	Bajo	33.1948	Uganda		Forest Reserve	UNK	2.66893	33.19
Africa	Osomari	136.308	Nigeria		Forest Reserve	UNK	2.64656	131.04
Africa	Kafue	24.0684	Zambia		Forest Reserve	UNK	2.57797	24.07
Africa	Anguededou	25.7643	Ivory Coast		Classified Forest	UNK	2.54945	25.76
Africa	J. N. Van Der Merwe Private Nature Reserve	11.4745	South Africa		Nature Reserve	UNK	2.42967	11.47
Africa	Kenya Lake System in the Great Rift Valley	331.136	Kenya		World Heritage Site (natural or mixed)	NA	2.39034	111.93
Africa	Simbo	12.2069	Tanzania		Forest Reserve	UNK	2.35228	12.21
Africa	Maposa	36.4277	Zambia		Forest Reserve	UNK	2.35195	36.43
Africa	Kiula	21.8526	Uganda		Forest Reserve	UNK	2.35106	21.85
Africa	Kasama	47.0314	Zambia		Forest Reserve	UNK	2.32959	47.03
Africa	Nyl Valley Private Nature Reserve	25.9266	South Africa		Nature Reserve	UNK	2.30768	25.93
Africa	Nzida	47.4253	Ivory Coast		Classified Forest	UNK	2.28811	47.43
Africa	S. J. van der Merwe Private Nature Reserve	14.1274	South Africa		Nature Reserve	UNK	2.25225	14.13
Africa	Vaalbank Private Nature Reserve	3.77319	South Africa		Nature Reserve	UNK	2.24443	3.77
Africa	Classified Forest Name Unknown (CIV) No.74	96.611	Ivory Coast		Classified Forest	UNK	2.23615	83.41
Africa	Ben West	44.273	Ghana		Forest Reserve	UNK	2.15587	44.27
Africa	Woodland Hills Golf and Wildlife Estate	8.92322	South Africa		Nature Reserve	UNK	2.12524	8.92
Africa	Turbo	110.493	Kenya		Forest Reserve	UNK	2.07403	81.39
Africa	Wino	20.3679	Tanzania		Forest Plantation	UNK	2.05339	20.37
Africa	Forest Reserve Name Unknown (NGA) No.44	10.147	Nigeria		Forest Reserve	UNK	2.02449	10.15
Africa	Ogom	7.96691	Uganda		Forest Reserve	UNK	2.00158	7.97
Africa	Uku Da Sisi	7.56184	Nigeria		Forest Reserve	UNK	1.98508	7.56
Africa	Manongho Hill	3.80354	Tanzania		Forest Reserve	UNK	1.90719	3.8
Africa	Kwamarukanga	1.75467	Tanzania		Forest Reserve	UNK	1.85522	1.75
Africa	Nunku	4.92608	Nigeria		Forest Reserve	UNK	1.84515	4.93
Africa	Lupa North	20.3142	Tanzania		Forest Reserve	UNK	1.71168	20.31
Africa	Bonsa River	122.252	Ghana		Forest Reserve	UNK	1.58614	103.64
Africa	N'Sele	34.4467	Democratic Republic of Congo		National Park	UNK	1.5636	34.45
Africa	Lwenza	35.3616	Tanzania		Forest Reserve	UNK	1.51184	35.36
Africa	Lwanya West	33.2664	Zambia		Forest Reserve	UNK	1.46695	32.33
Africa	Mkushi Headwaters	49.9446	Zambia		Forest Reserve	UNK	1.45098	45.78
Africa	Meru	77.3359	Kenya		National Park	II	1.41963	66.92
Africa	Waza Logone Floodplain	7744.29	Cameroon		Ramsar Site, Wetland of International Importance	UNK	1.37147	366.02
Africa	Mbogwe Bukombe	98.0711	Tanzania		Forest Reserve	UNK	1.30462	66.27
Africa	Luinga	3.616	Zambia		Forest Reserve	UNK	1.29405	3.62
Africa	Nkole Mfumu	595.537	Zambia		Forest Reserve	UNK	1.24089	222.33
Africa	Mrema Kingarussina	34.445	Tanzania		Forest Reserve	UNK	1.2066	34.45
Africa	Opit	50.6787	Uganda		Forest Reserve	UNK	1.16028	40.53
Africa	Buwa	3.60886	Uganda		Forest Reserve	UNK	1.13675	3.61
Africa	Katoka	7.40704	Zambia		Forest Reserve	UNK	1.10903	7.41
Africa	Forest Reserve Name Unknown (ZMB) No.56	42.7419	Zambia		Forest Reserve	UNK	1.10203	36.4
Africa	Lufuka	2.69037	Uganda		Forest Reserve	UNK	1.00621	2.69
Africa	Loisaba Wilderness	173.205	Kenya		Private Ranch	UNK	0.995726	154.25
Africa	Kabungu	2.00698	Tanzania		Forest Reserve	UNK	0.9818	2.01
Africa	Kiamawe	10.9166	Tanzania		Forest Reserve	UNK	0.924574	10.92
Africa	Litoni	1.12995	Tanzania		Forest Reserve	UNK	0.907657	1.13
Africa	Partie camerounaise du fleuve Sangha	131.072	Cameroon		Ramsar Site, Wetland of International Importance	UNK	0.889672	50.53
Africa	Chipepo	8.84506	Zambia		Forest Reserve	UNK	0.887259	8.85
Africa	Uzigua	251.287	Tanzania		Forest Reserve	UNK	0.886421	47.15
Africa	Kyansonzi	6.93274	Uganda		Forest Reserve	UNK	0.845915	6.93
Africa	Patte d'Oie	0.832384	Republic of Congo		Forest Reserve	UNK	0.843681	0.83
Africa	Forest Reserve Name Unknown (ZMB) No.55	27.875	Zambia		Forest Reserve	UNK	0.654875	27.88
Africa	Forest Reserve Name Unknown (NGA) No.7	2.72121	Nigeria		Forest Reserve	UNK	0.634612	2.72
Africa	Irobo	524.838	Ivory Coast		Classified Forest	UNK	0.633274	110.75
Africa	Nkisi River	2.54042	Nigeria		Forest Reserve	UNK	0.601605	2.54
Africa	Colbyn Wetland Nature Reserve	0.657353	South Africa		Nature Reserve	UNK	0.561066	0.66
Africa	Mugie	185.566	Kenya		Community Conservancy	UNK	0.557741	116.35
Africa	Kimaka	0.472774	Uganda		Forest Reserve	UNK	0.512185	0.47
Africa	Gelukshoek Private Nature Reserve	8.95651	South Africa		Nature Reserve	UNK	0.498111	8.96
Africa	Nandembo	42.4424	Tanzania		Forest Reserve	UNK	0.495162	42.44
Africa	Lushishi	90.5074	Zambia		Forest Reserve	UNK	0.490909	53.69
Africa	Amaich (H/Q)	0.149842	Uganda		Forest Reserve	UNK	0.46224	0.15
Africa	Elma Private Nature Reserve	1.56644	South Africa		Nature Reserve	UNK	0.450883	1.57
Africa	Olievenkloof Private Nature Reserve	0.819651	South Africa		Nature Reserve	UNK	0.395109	0.82
Africa	Mwamapalala	1.80702	Tanzania		Forest Reserve	UNK	0.340914	0.13
Africa	Lacs du Nord	185.674	Burundi		Protected Landscape	UNK	0.330276	82.45
Africa	Ngukumo	11.972	Tanzania		Forest Reserve	UNK	0.318242	11.97
Africa	Mary Lavin No. 1 Private Nature Reserve	25.4196	South Africa		Nature Reserve	UNK	0.317659	25.42
Africa	Mupalué	273.793	Mozambique		Forest Reserve	II	0.301972	184.68
Africa	Kyampisi	15.3913	Uganda		Forest Reserve	UNK	0.298813	2.75
Africa	Lake Nakuru	190.358	Kenya		National Park	II	0.279832	83.25
Africa	Nabijoka	0.459747	Uganda		Forest Reserve	UNK	0.257811	0.46
Africa	Puge South	25.9717	Tanzania		Forest Reserve	UNK	0.179986	25.97
Africa	Soroti	1.33738	Uganda		Forest Reserve	UNK	0.168033	1.34
Africa	Mbeya fuel	5.26866	Tanzania		Forest Reserve	UNK	0.135917	5.27
Africa	Kabuye	1.46689	Uganda		Forest Reserve	UNK	0.133156	1.47
Africa	Maasi	0.241744	Tanzania		Forest Reserve	UNK	0.132289	0.24
Africa	Bikira	0.278002	Uganda		Forest Reserve	UNK	0.0977684	0.28
Africa	Idunda	0.869898	Tanzania		Forest Reserve	UNK	0.0763352	0.87
Africa	National Park Cameia	14185.1	Angola		National Park	II	0	746.92
Africa	Vallée du Mbéré	741.595	Cameroon		National Park	II	0	626.32
Africa	Kruger National Park	19169.7	South Africa		National Park	UNK	0	361.73
Africa	Zulia	925.593	Uganda		Forest Reserve	UNK	0	325.78
Africa	Kidepo Valley	1430.9	Uganda		National Park	II	0	317.78
Africa	Waza	1407.07	Cameroon		National Park	II	0	300.03
Africa	Kora	1658.26	Kenya		National Park	II	0	254.49
Africa	Matandwe	307.435	Malawi		Forest Reserve	UNK	0	240.47
Africa	Ngorongoro Conservation Area	8270.89	Tanzania		World Heritage Site (natural or mixed)	NA	0	217.19
Africa	Yangambi	2231.08	Democratic Republic of Congo		Biosphere Reserve	Ia	0	190.35
Africa	Douala-Edéa	2625.29	Cameroon		National Park	II	0	175.83
Africa	Zululand Rhino Reserve	184.022	South Africa		Nature Reserve	UNK	0	164.87
Africa	Mkweni Hill	165.217	Tanzania		Forest Reserve	UNK	0	163.93
Africa	DAngolaretti	498.18	Kenya		Forest Reserve	UNK	0	154.78
Africa	Manyange na Elombo-Campo	1107.09	Cameroon		National Park	II	0	153.01
Africa	Mpala	194.534	Tanzania		Forest Reserve	UNK	0	152.06
Africa	Muhuwesi	1746.62	Tanzania		Forest Reserve	UNK	0	149.13
Africa	Ruhidji/Ifinga O.A.	2211.4	Tanzania		Open area	UNK	0	147.74
Africa	Limpopo	10495	Mozambique		National Park	UNK	0	144.86
Africa	Azagny National Park	236.743	Ivory Coast		National Park	II	0	140.61
Africa	Shura Community Conservancy	4173.95	Kenya		Community Nature Reserve	UNK	0	132.76
Africa	Tongwe East	1686.24	Tanzania		Forest Reserve	UNK	0	132.44
Africa	Chimala Scarp	180.779	Tanzania		Forest Reserve	UNK	0	130.02
Africa	Misaka	286.118	Zambia		Forest Reserve	UNK	0	128.56
Africa	Chiriwo	770.862	Zimbabwe		Wildlife Management Area	UNK	0	124.84
Africa	Anlo-Keta lAngolaon complex	694.041	Ghana		Ramsar Site, Wetland of International Importance	UNK	0	120.94
Africa	Ruvu North	331.113	Tanzania		Forest Reserve	UNK	0	119.81
Africa	Sikalenge	497.228	Zimbabwe		Wildlife Management Area	UNK	0	115.82
Africa	Minziro	257.197	Tanzania		Nature Forest Reserve	UNK	0	115.64
Africa	Gamaseb	1748.13	Namibia		Communal Conservancy	UNK	0	112.72
Africa	Tinte Bepo	113.84	Ghana		Forest Reserve	UNK	0	110.43
Africa	Rungwa Mwamagembe G.R.	8997.89	Tanzania		Game reserve	UNK	0	110
Africa	Enduimet WMA	1388.28	Tanzania		Wildlife management area	UNK	0	105.71
Africa	Parc national des Volcans	454.018	Rwanda		UNESCO-MAB Biosphere Reserve	NA	0	105.68
Africa	Sanctuaire des Chimpanzés du Bafing	561.586	Mali		Chimpanzee Sanctuary	IV	0	104.48
Africa	Marsabit	146.652	Kenya		National Park (proposed)	II	0	103.84
Africa	Luano	133.29	Zambia		Forest Reserve	UNK	0	103.75
Africa	Go Bodienou	823.034	Ivory Coast		Classified Forest	UNK	0	100.87
Africa	Kafue H/waters	2066.41	Zambia		Forest Reserve	UNK	0	100.44
Africa	Coutada Oficial No. 11	1866.22	Mozambique		Hunting Reserve	UNK	0	100.31
Africa	Karuma	675.18	Uganda		Wildlife Reserve	III	0	96.99
Africa	Apoi Creek Forests	297.15	Nigeria		Ramsar Site, Wetland of International Importance	UNK	0	96.17
Africa	Uyui - Kigwa	1424.57	Tanzania		Forest Reserve	UNK	0	93.76
Africa	Sambrero	136.73	Nigeria		Forest Reserve	UNK	0	93.1
Africa	Classified Forest Name Unknown (CIV) No.72	1053.04	Ivory Coast		Classified Forest	UNK	0	91.58
Africa	Volcans	162.518	Rwanda		National Park	II	0	91.26
Africa	Ribáuè	128.727	Mozambique		Forest Reserve	NA	0	88.75
Africa	Manjolo	132.248	Zimbabwe		Wildlife Management Area	UNK	0	87.01
Africa	Ulyankulu	2446.94	Tanzania		Forest Reserve	UNK	0	83.82
Africa	Leparua Community Conservancy	328.372	Kenya		Community Nature Reserve	UNK	0	83.67
Africa	Ndera Community Conservancy	1164.41	Kenya		Community Nature Reserve	UNK	0	83.19
Africa	Lugufu	92.9436	Tanzania		Forest Reserve	UNK	0	82.27
Africa	Zone Tampon Parc Marin de la Pointe Denis	637.688	Gabon		Marine Park Buffer Zone	NA	0	81.74
Africa	Nsenga	224.345	Zimbabwe		Wildlife Management Area	UNK	0	80.16
Africa	Bonsa Ben	145.076	Ghana		Forest Reserve	UNK	0	79.45
Africa	Kisinga Lugaro	177.448	Tanzania		Forest Reserve	IV	0	78.88
Africa	Opon mansi	89.9918	Ghana		Forest Reserve	UNK	0	77.39
Africa	Bui	1885.16	Ghana		National Park	II	0	74.93
Africa	Shume Magamba	135.378	Tanzania		Nature Reserve	IV	0	73.41
Africa	Embobut	199.711	Kenya		Forest Reserve	UNK	0	73.02
Africa	Maose-Xini	955.538	Zimbabwe		Wildlife Management Area	UNK	0	72.58
Africa	Campo-Ma'an	2610.23	Cameroon		National Park	II	0	71.84
Africa	Mthethomusha Nature Reserve	79.7906	South Africa		Nature Reserve	UNK	0	70.47
Africa	Thanda Private Game Reserve	71.4688	South Africa		Nature Reserve	UNK	0	69.87
Africa	Ukwiva	356.033	Tanzania		Forest Reserve	IV	0	68.12
Africa	Tembe Elephant Park	298.676	South Africa		Nature Reserve	UNK	0	66.46
Africa	Mankrang	96.6262	Ghana		Forest Reserve	UNK	0	65.81
Africa	Botambi	278.77	Central African Republic		Classified Forest	UNK	0	65.44
Africa	Réserve totale de faune de Mandé Wula	364.007	Mali		Total Wildlife Reserve	II	0	64.7
Africa	Maputo	1039.7	Mozambique		Special Reserve	UNK	0	63.79
Africa	Mafungabusi	825.497	Zimbabwe		State Forest	UNK	0	63.78
Africa	Subri River	559.287	Ghana		Forest Reserve	UNK	0	62.76
Africa	Vaaldam Nature Reserve	252.675	South Africa		Nature Reserve	UNK	0	62.08
Africa	Forest Reserve Name Unknown (ZMB) No.35	60.0547	Zambia		Forest Reserve	UNK	0	60.05
Africa	Nyangea - Napore	423.079	Uganda		Forest Reserve	UNK	0	59.44
Africa	Phirilongwe Extension	251.923	Malawi		Forest Reserve	UNK	0	59.23
Africa	Kafue Flats	5896.89	Zambia		Game Management Area	VI	0	58.9
Africa	Gutsa	78.5534	Zimbabwe		Wildlife Management Area	UNK	0	58.57
Africa	Musina Nature Reserve	59.3023	South Africa		Nature Reserve	UNK	0	58.32
Africa	Mkomazi National Park	3418.96	Tanzania		National Park	IV	0	56.91
Africa	Elephant Marsh	608.643	Malawi		Ramsar Site, Wetland of International Importance	UNK	0	55.28
Africa	Mpembampazi	1343.13	Tanzania		Forest Reserve	UNK	0	55.17
Africa	Chambogo	54.93	Tanzania		Forest Reserve	IV	0	54.93
Africa	Tarangire National Park	2610.08	Tanzania		National Park	II	0	53.96
Africa	Muzarabani	80.37	Zimbabwe		Wildlife Management Area	UNK	0	53.95
Africa	Mt. Longonot	53.9203	Kenya		National Park	II	0	53.92
Africa	Samburu	159.078	Kenya		National Reserve	II	0	53.28
Africa	Urumwa	129.499	Tanzania		Forest Reserve	UNK	0	53.26
Africa	Chisenga	53.3548	Zambia		Forest Reserve	UNK	0	53.15
Africa	Bolo	99.7008	Ivory Coast		Classified Forest	UNK	0	52.61
Africa	Lavushi Manda	1614.58	Zambia		National Park	II	0	52.57
Africa	Port Gautier	52.3482	Ivory Coast		Classified Forest	UNK	0	52.35
Africa	Monkey Fountain	105.44	Zambia		Forest Reserve	UNK	0	52.17
Africa	Muyama	230.886	Zambia		Forest Reserve	UNK	0	51.69
Africa	Menengai	55.0078	Kenya		Forest Reserve	UNK	0	49.71
Africa	Coutada Oficial N0. 12	2714.79	Mozambique		Hunting Reserve	IV	0	48.39
Africa	Forest Reserve Name Unknown (ZMB) No.49	1039.2	Zambia		Forest Reserve	UNK	0	47.79
Africa	Lake Manyara National Park	107.831	Tanzania		National Park	II	0	47.62
Africa	Mafwomero	49.575	Tanzania		Forest Reserve	UNK	0	47.51
Africa	Tweekoppiesfontein Private Nature Reserve	131.168	South Africa		Nature Reserve	UNK	0	46.39
Africa	Liwonde National Park	505.286	Malawi		National Park	II	0	46.35
Africa	Songor	82.3847	Ghana		UNESCO-MAB Biosphere Reserve	NA	0	46.33
Africa	Forest Reserve Name Unknown (ZMB) No.69	74.5273	Zambia		Forest Reserve	UNK	0	46.17
Africa	Kalulu	492.331	Zambia		Forest Reserve	UNK	0	45.48
Africa	Uluguru	244.649	Tanzania		Nature Reserve	UNK	0	45.09
Africa	Nasuulu Community Wildlife Conservancy	346.044	Kenya		Community Nature Reserve	UNK	0	44.47
Africa	Sterkwater Private Nature Reserve	44.4365	South Africa		Nature Reserve	UNK	0	44.44
Africa	Coutada Oficial No. 8	316.023	Mozambique		Hunting Reserve	UNK	0	44.37
Africa	Hardap Recreation Resort	243.157	Namibia		National Park	V	0	44.26
Africa	Foret de Kantora	225.341	Senegal		Forest Reserve	UNK	0	43.09
Africa	Palmer Private Nature Reserve	46.9091	South Africa		Nature Reserve	UNK	0	42.74
Africa	Forest Reserve Name Unknown (ZMB) No.92	50.134	Zambia		Forest Reserve	UNK	0	39.97
Africa	Suikerbosrand Nature Reserve	113.331	South Africa		Nature Reserve	UNK	0	39.56
Africa	Cape Three Points	45.4502	Ghana		Forest Reserve	UNK	0	39.36
Africa	Somkhanda Game Reserve	111.377	South Africa		Nature Reserve	UNK	0	39.31
Africa	Forest Reserve Name Unknown (ZMB) No.84	66.0483	Zambia		Forest Reserve	UNK	0	38.41
Africa	Luombwa	151.709	Zambia		Forest Reserve	UNK	0	38.12
Africa	Chesas Peak Private Nature Reserve	38.0083	South Africa		Nature Reserve	UNK	0	38.01
Africa	Mbeya Range	128.24	Tanzania		Forest Reserve	UNK	0	37.71
Africa	Londiani	213.719	Kenya		Forest Reserve	UNK	0	36.91
Africa	South Nandi	198.38	Kenya		Forest Reserve	UNK	0	35.71
Africa	Tumu	39.3146	Ghana		Forest Reserve	UNK	0	35.46
Africa	Parc National Kouroufing	620.571	Mali		National Park	II	0	35.18
Africa	Retiefs Private Nature Reserve	46.6526	South Africa		Nature Reserve	UNK	0	34.39
Africa	Shaba	305.3	Kenya		National Reserve	II	0	33.93
Africa	Nylsvley Nature Reserve	39.2346	South Africa		Ramsar Site, Wetland of International Importance	UNK	0	33.02
Africa	Hillhoff Private Nature Reserve	40.8966	South Africa		Nature Reserve	UNK	0	32.83
Africa	Munyeta	129.494	Zambia		Forest Reserve	UNK	0	31.98
Africa	Mramba	31.9502	Tanzania		Forest Reserve	IV	0	31.95
Africa	Chitimukulu	32.0288	Zambia		Forest Reserve	UNK	0	31.93
Africa	MAngolaroto	58.5837	Tanzania		Forest Reserve	IV	0	31.54
Africa	Kerio Valley	64.5038	Kenya		National Reserve	VI	0	31.4
Africa	Mathews Range	968.468	Kenya		Forest Reserve	UNK	0	31.38
Africa	Kamusenene	84.984	Uganda		Forest Reserve	UNK	0	31.1
Africa	Mosdene Private Nature Reserve	49.5122	South Africa		Nature Reserve	UNK	0	31
Africa	Mpika Boma	30.7869	Zambia		Forest Reserve	UNK	0	30.79
Africa	Sogotio	32.9786	Kenya		Forest Reserve	UNK	0	30.63
Africa	Dande	75.8838	Zimbabwe		Safari Area	VI	0	30.08
Africa	Puge North	29.9917	Tanzania		Forest Reserve	UNK	0	29.99
Africa	North Kitui	627.944	Kenya		National Reserve	VI	0	29.98
Africa	Percy Fyfe Nature Reserve	29.8521	South Africa		Nature Reserve	UNK	0	29.85
Africa	Kipkunurr	152.931	Kenya		Forest Reserve	UNK	0	29.8
Africa	Midmar Public Resort Nature Reserve	29.6163	South Africa		Nature Reserve	UNK	0	29.62
Africa	Kabwima	275.032	Zambia		Forest Reserve	UNK	0	29.55
Africa	Lac Ossa	45.4159	Cameroon		Faunal Reserve	IV	0	29.32
Africa	Matogoro East	80.928	Tanzania		Forest Reserve	UNK	0	28.9
Africa	Kyanyari	28.8436	Tanzania		Forest Reserve	UNK	0	28.84
Africa	Arero	205.622	Democratic Republic of Congo		National Forest Priority Area	UNK	0	28.64
Africa	Heyns Private Nature Reserve	37.2218	South Africa		Nature Reserve	UNK	0	28.49
Africa	Neung North	119.744	Ghana		Forest Reserve	UNK	0	28.18
Africa	Lutadebwe	236.069	Zambia		Forest Reserve	UNK	0	27.99
Africa	Kabwe	30.485	Zambia		Forest Reserve	UNK	0	27.98
Africa	Makame WMA	80.6222	Tanzania		Wildlife management area	UNK	0	27.88
Africa	Audoin	38.7467	Ivory Coast		Classified Forest	UNK	0	27.87
Africa	Burra West	166.195	Nigeria		Forest Reserve	UNK	0	27.6
Africa	Marromeu	1556.39	Mozambique		Game Reserve	UNK	0	27.52
Africa	Kpo Mountains	837.071	Liberia		National Park	UNK	0	27.45
Africa	Mwekera East	202.91	Zambia		Forest Reserve	UNK	0	27.28
Africa	Chumwa Range	128.55	Tanzania		Forest Reserve	UNK	0	27.18
Africa	Weltevrede Private Nature Reserve	172.827	South Africa		Nature Reserve	UNK	0	26.95
Africa	Amani	90.7176	Tanzania		Nature Reserve	Ib	0	26.76
Africa	Blijdschap Private Nature Reserve	26.6843	South Africa		Nature Reserve	UNK	0	26.68
Africa	Kafu	26.3616	Uganda		Forest Reserve	UNK	0	26.36
Africa	Chunya O.A (E)	1555.07	Tanzania		Open area	UNK	0	26.21
Africa	Banco National Park	26.1019	Ivory Coast		National Park	II	0	26.1
Africa	Die Kraal Private Nature Reserve	29.0918	South Africa		Nature Reserve	UNK	0	25.24
Africa	Willem Pretorius Game Reserve	120.978	South Africa		Nature Reserve	UNK	0	24.94
Africa	Nguru ya Ndege	24.7608	Tanzania		Forest Reserve	UNK	0	24.76
Africa	Koerooi Private Nature Reserve	25.4625	South Africa		Nature Reserve	UNK	0	24.6
Africa	Mwaluguru	24.4722	Tanzania		Forest Reserve	UNK	0	24.47
Africa	Integral Nature Reserve and the Luando	8736.88	Angola		Integral Nature Reserve	IV	0	24.41
Africa	Kipkabus (Uasin/Gishu)	69.0939	Kenya		Forest Reserve	UNK	0	24.22
Africa	Mulina Milibola	99.0726	Zambia		Forest Reserve	UNK	0	24.17
Africa	Lake Elementaita	24.1306	Kenya		National Sanctuary	UNK	0	24.13
Africa	Sinampande	158.535	Zimbabwe		Wildlife Management Area	UNK	0	24.13
Africa	Iyi	24.0506	Uganda		Forest Reserve	UNK	0	24.05
Africa	Nsemere	23.9119	Ghana		Forest Reserve	UNK	0	23.7
Africa	Kalibu	23.6446	Zambia		Forest Reserve	UNK	0	23.64
Africa	Weldere Private Nature Reserve	110.016	South Africa		Nature Reserve	UNK	0	23.11
Africa	Baobolon Wetland Reserve	203.366	Gambia		Ramsar Site, Wetland of International Importance	UNK	0	22.99
Africa	Forest Reserve Name Unknown (ZMB) No.59	22.7031	Zambia		Forest Reserve	UNK	0	22.7
Africa	Ayu Hills	48.1372	Nigeria		Forest Reserve	UNK	0	22.67
Africa	Foret de Narangs	22.6534	Senegal		Forest Reserve	UNK	0	22.65
Africa	Omier	23.2034	Uganda		Forest Reserve	UNK	0	22.59
Africa	Amatikulu Nature Reserve	22.2618	South Africa		Nature Reserve	UNK	0	22.26
Africa	Ningishi Hills	22.0058	Nigeria		Forest Reserve	UNK	0	22.01
Africa	Mazabuka	310.713	Zambia		Game Management Area	VI	0	21.89
Africa	Ditholo Private Nature Reserve	21.3555	South Africa		Nature Reserve	UNK	0	21.36
Africa	Mogoto Private Nature Reserve	65.9195	South Africa		Nature Reserve	UNK	0	21.18
Africa	Lusaka South Ext	63.9887	Zambia		Forest Reserve	UNK	0	20.95
Africa	Chief Mpepo	356.7	Zambia		Forest Reserve	UNK	0	20.55
Africa	Ngwasi	20.4113	Tanzania		Forest Reserve	UNK	0	20.41
Africa	Greater Lakenvlei Protected Environment	141.233	South Africa		Protected Environment	UNK	0	20.16
Africa	Nawandigi	39.5723	Uganda		Forest Reserve	UNK	0	20.11
Africa	Kwani	26.4403	Tanzania		Forest Reserve	UNK	0	20.07
Africa	Rietvlei Nature Reserve	45.4696	South Africa		Nature Reserve	UNK	0	19.99
Africa	Van Riebeeck Nature Reserve	38.8497	South Africa		Nature Reserve	UNK	0	19.99
Africa	Ol Donyo Sabuk	19.9731	Kenya		National Park	II	0	19.97
Africa	Tain Tributaries	19.8835	Ghana		Forest Reserve	UNK	0	19.88
Africa	Foret de Mambi	19.5919	Senegal		Forest Reserve	UNK	0	19.59
Africa	Kibwezi	23.0182	Kenya		Forest Reserve	UNK	0	19.24
Africa	Yerer	53.457	Democratic Republic of Congo		National Forest Priority Area	UNK	0	19.18
Africa	Luitikila	1148.15	Zambia		Forest Reserve	UNK	0	19.09
Africa	Kilimanjaro National Park	1847.91	Tanzania		National Park	II	0	19.04
Africa	Lwamunda	44.6575	Uganda		Forest Reserve	UNK	0	18.96
Africa	Kiverenge	18.8994	Tanzania		Forest Reserve	IV	0	18.9
Africa	Twananani	215.521	Zimbabwe		Wildlife Management Area	UNK	0	18.62
Africa	Forêt de Murehe	18.5794	Burundi		Protected Landscape	UNK	0	18.58
Africa	Tortoiseshell Private Nature Reserve	18.4814	South Africa		Nature Reserve	UNK	0	18.48
Africa	Vumari	18.4121	Tanzania		Forest Reserve	UNK	0	18.41
Africa	Abiba	20.0918	Uganda		Forest Reserve	UNK	0	18.4
Africa	Coutada Oficial No. 14	645.034	Mozambique		Hunting Reserve	UNK	0	18.37
Africa	Tukan	18.2952	Nigeria		Forest Reserve	UNK	0	18.3
Africa	Red Arces Private Nature Reserve	21.0263	South Africa		Nature Reserve	UNK	0	18.29
Africa	Nini-Suhien	512.129	Ghana		National Park	II	0	18.02
Africa	Kuschke Nature Reserve	19.7073	South Africa		Nature Reserve	UNK	0	17.82
Africa	Mount Elgon	604.855	Kenya		Forest Reserve	UNK	0	17.79
Africa	Sondersorg Nature Reserve	17.5927	South Africa		Nature Reserve	UNK	0	17.59
Africa	Bahati	111.949	Kenya		Forest Reserve	UNK	0	17.58
Africa	Ubombo Mountain Nature Reserve	17.5598	South Africa		Nature Reserve	UNK	0	17.56
Africa	Owabi	17.5207	Ghana		Ramsar Site, Wetland of International Importance	UNK	0	17.52
Africa	Luiche	53.4773	Tanzania		Forest Reserve	UNK	0	17.31
Africa	Luvunya	26.0283	Uganda		Forest Reserve	UNK	0	17.17
Africa	Pietersburg Nature Reserve	17.077	South Africa		Nature Reserve	UNK	0	17.08
Africa	Mary Lavin No. 2 Private Nature Reserve	22.9317	South Africa		Nature Reserve	UNK	0	17.04
Africa	Doornpoort Game Reserve	17.034	South Africa		Nature Reserve	UNK	0	17.03
Africa	Roodeplaat Nature Reserve	17.1298	South Africa		Nature Reserve	UNK	0	16.98
Africa	Lugari	16.9678	Kenya		Forest Reserve	UNK	0	16.97
Africa	Réserve totale de faune de Néma Wula	396.332	Mali		Total Wildlife Reserve	II	0	16.83
Africa	Nkonto Ben	16.7026	Ghana		Forest Reserve	UNK	0	16.7
Africa	Stenson Estate Private Nature Reserve	16.6795	South Africa		Nature Reserve	UNK	0	16.68
Africa	Kachung	36.4334	Uganda		Forest Reserve	UNK	0	16.66
Africa	Forest Reserve Name Unknown (ZMB) No.77	63.5042	Zambia		Forest Reserve	UNK	0	16.53
Africa	H. L. Crause Private Nature Reserve	16.2904	South Africa		Nature Reserve	UNK	0	16.29
Africa	Ohaodo-Mbanasa	571.671	Nigeria		Forest Reserve	UNK	0	16.21
Africa	Foret de Pane	16.3574	Senegal		Forest Reserve	UNK	0	16.18
Africa	Lelan	110.19	Kenya		Forest Reserve	UNK	0	16.05
Africa	Kango	47.1731	Uganda		Forest Reserve	UNK	0	15.9
Africa	Rafin Bawa	65.6431	Nigeria		Forest Reserve	UNK	0	15.85
Africa	Knopieskop Private Nature Reserve	21.7298	South Africa		Nature Reserve	UNK	0	15.62
Africa	Cooksley Private Nature Reserve	15.4245	South Africa		Nature Reserve	UNK	0	15.42
Africa	Niegre	1330.46	Ivory Coast		Classified Forest	UNK	0	15.33
Africa	Forest Reserve Name Unknown (ZMB) No.58	15.3239	Zambia		Forest Reserve	UNK	0	15.32
Africa	Rau	15.2738	Tanzania		Forest Reserve	UNK	0	15.27
Africa	Kitapilimwa	58.4085	Tanzania		Forest Reserve	UNK	0	15.25
Africa	Mtandi	15.1227	Tanzania		Forest Reserve	UNK	0	15.12
Africa	Arusha National Park	111.359	Tanzania		National Park	II	0	14.91
Africa	Rustenburg Platinum Mines (Union Section) Private Nature Reserve	14.8447	South Africa		Nature Reserve	UNK	0	14.84
Africa	Lusaka East	15.7624	Zambia		Forest Reserve	UNK	0	14.76
Africa	Johanna Jacobs Private Nature Reserve	14.74	South Africa		Nature Reserve	UNK	0	14.74
Africa	Okura Iyale	185.422	Nigeria		Forest Reserve	UNK	0	14.74
Africa	Gelderland Private Nature Reserve	14.6832	South Africa		Nature Reserve	UNK	0	14.68
Africa	Eba Island	20.1874	Nigeria		Forest Reserve	UNK	0	14.65
Africa	Nawilger Private Nature Reserve	14.5334	South Africa		Nature Reserve	UNK	0	14.53
Africa	Umlalazi Nature Reserve	14.5132	South Africa		Nature Reserve	UNK	0	14.51
Africa	Koos Meintjies Private Nature Reserve	17.2042	South Africa		Nature Reserve	UNK	0	14.34
Africa	Ndirande	14.5005	Malawi		Forest Reserve	UNK	0	14.32
Africa	Nkrabia	99.5692	Ghana		Forest Reserve	UNK	0	14.23
Africa	G.O.W. Klause Private Nature Reserve	14.051	South Africa		Nature Reserve	UNK	0	14.05
Africa	Impala Private Nature Reserve	13.9145	South Africa		Nature Reserve	UNK	0	13.91
Africa	Mindu	13.7361	Tanzania		Forest Reserve	UNK	0	13.74
Africa	Forest Reserve Name Unknown (ZMB) No.14	13.636	Zambia		Forest Reserve	UNK	0	13.64
Africa	Tongwe	13.578	Tanzania		Forest Reserve	UNK	0	13.58
Africa	Choma West	15.2757	Zambia		Forest Reserve	UNK	0	13.5
Africa	M. J. Hermann Private Nature Reserve	13.834	South Africa		Nature Reserve	UNK	0	13.49
Africa	Chilangala	18.1144	Tanzania		Forest Reserve	UNK	0	13.37
Africa	Pawaga-Idodi WMA	2769.47	Tanzania		Wildlife management area	UNK	0	13.36
Africa	Shume	23.5895	Tanzania		Forest Plantation	UNK	0	13.31
Africa	Parc National Akanda	538.876	Gabon		Ramsar Site, Wetland of International Importance	UNK	0	13.02
Africa	Gimi River	35.9431	Nigeria		Forest Reserve	UNK	0	12.93
Africa	Tara Wildlife Safaris	12.8752	South Africa		Nature Reserve	UNK	0	12.88
Africa	Animalia Private Nature Reserve	12.8651	South Africa		Nature Reserve	UNK	0	12.87
Africa	Kapsaret	12.8441	Kenya		Forest Reserve	UNK	0	12.84
Africa	Meru Kilinga Range	12.8404	Tanzania		Forest Plantation	UNK	0	12.84
Africa	Chemorogok	111.317	Kenya		Forest Reserve	UNK	0	12.74
Africa	Shozaloza Safaris	22.7201	South Africa		Nature Reserve	UNK	0	12.64
Africa	Erfenis Dam Nature Reserve	40.3457	South Africa		Nature Reserve	UNK	0	12.63
Africa	Sasajila	12.5763	Tanzania		Forest Reserve	UNK	0	12.49
Africa	Vrug-op-arbeid Nature Reserve	12.3598	South Africa		Nature Reserve	UNK	0	12.36
Africa	Doornhoek Game Reserve	12.3452	South Africa		Nature Reserve	UNK	0	12.35
Africa	Kareefontein Private Nature Reserve	12.3545	South Africa		Nature Reserve	UNK	0	12.35
Africa	Sporting Chance Private Nature Reserve	12.3357	South Africa		Nature Reserve	UNK	0	12.34
Africa	Kawetire Karuwe range	12.2849	Tanzania		Forest Plantation	UNK	0	12.28
Africa	Buffelskloof Private Nature Reserve	21.5983	South Africa		Nature Reserve	UNK	0	12.27
Africa	Licuati	141.028	Mozambique		Forest Reserve	UNK	0	12.18
Africa	Nkomba	11.8352	Zambia		Forest Reserve	UNK	0	11.84
Africa	Parc Marin de la Pointe Denis	614.91	Gabon		Marine Park	NA	0	11.8
Africa	Soli	44.3534	Zambia		Forest Reserve	VI	0	11.34
Africa	Maika-Penge	11.2103	Democratic Republic of Congo		Hunting Area	VI	0	11.21
Africa	Hilton College Nature Reserve	11.1473	South Africa		Nature Reserve	UNK	0	11.15
Africa	Matogoro West	11.1259	Tanzania		Forest Reserve	UNK	0	11.13
Africa	Buvuma	10.9284	Uganda		Forest Reserve	UNK	0	10.93
Africa	Gangu	10.8359	Uganda		Forest Reserve	UNK	0	10.84
Africa	De Witskraal Private Nature Reserve	11.534	South Africa		Nature Reserve	UNK	0	10.82
Africa	Koppiesdam Game Reserve	10.7324	South Africa		Nature Reserve	UNK	0	10.73
Africa	Chome	141.248	Tanzania		Forest Reserve	UNK	0	10.66
Africa	Ngong Road	10.5417	Kenya		Forest Reserve	UNK	0	10.54
Africa	Muhesi G.R (W)	4491.54	Tanzania		Game reserve	UNK	0	10.52
Africa	Arawale	627.211	Kenya		National Reserve	VI	0	10.5
Africa	Cleveland Dam	10.4997	Zimbabwe		Ramsar Site, Wetland of International Importance	UNK	0	10.5
Africa	Dindili	10.4162	Tanzania		Forest Reserve	IV	0	10.42
Africa	Leopard's Hill Private Nature Reserve	10.2845	South Africa		Nature Reserve	UNK	0	10.28
Africa	Sao Hill extension	15.1862	Tanzania		Forest Plantation	UNK	0	10.07
Africa	Mua-Tsanya	10.004	Malawi		Forest Reserve	UNK	0	10
Africa	Mwenga	9.94654	Tanzania		Forest Reserve	IV	0	9.95
Africa	Leeuwkopje Private Nature Reserve	9.87783	South Africa		Nature Reserve	UNK	0	9.88
Africa	Kwamisa	53.5371	Ghana		Forest Reserve	UNK	0	9.81
Africa	Atigo	9.64262	Uganda		Forest Reserve	UNK	0	9.64
Africa	Karura	9.58631	Kenya		Forest Reserve	UNK	0	9.59
Africa	Sharme Private Nature Reserve	21.8057	South Africa		Nature Reserve	UNK	0	9.56
Africa	Essimingor	56.8421	Tanzania		Forest Reserve	UNK	0	9.29
Africa	Willem Prinsloo Private Nature Reserve	9.18351	South Africa		Nature Reserve	UNK	0	9.18
Africa	Free State Safaris	36.8098	South Africa		Nature Reserve	UNK	0	9.14
Africa	Goetsch Bros Private Nature Reserve	9.09774	South Africa		Nature Reserve	UNK	0	9.1
Africa	Olivia Private Nature Reserve	9.03688	South Africa		Nature Reserve	UNK	0	9.04
Africa	Brits Private Nature Reserve	9.00824	South Africa		Nature Reserve	UNK	0	9.01
Africa	Navugulu	39.2335	Uganda		Forest Reserve	UNK	0	8.97
Africa	West Okura	75.6523	Nigeria		Forest Reserve	UNK	0	8.94
Africa	Rukuba(Amo)	32.8546	Nigeria		Forest Reserve	UNK	0	8.85
Africa	Laura	27.4662	Uganda		Forest Reserve	UNK	0	8.81
Africa	Mkwawe	8.79483	Zambia		Forest Reserve	UNK	0	8.79
Africa	Owabi	8.7759	Ghana		Wildlife Sanctuary	IV	0	8.78
Africa	Gisagara	9.11804	Burundi		Nature Reserve	V	0	8.76
Africa	Forest Reserve Name Unknown (ZMB) No.33	8.74676	Zambia		Forest Reserve	UNK	0	8.75
Africa	Liwili/Kiteza/Lwekea	8.7352	Tanzania		Forest Reserve	UNK	0	8.74
Africa	Thunguru Hill	8.72083	Kenya		Forest Reserve	UNK	0	8.72
Africa	Leeuwfontein Private Nature Reserve	8.70794	South Africa		Nature Reserve	UNK	0	8.71
Africa	Kajansi	18.912	Uganda		Forest Reserve	UNK	0	8.62
Africa	Mkuzi Game Reserve	333.303	South Africa		Nature Reserve	UNK	0	8.6
Africa	Sterkfontein Private Nature Reserve	8.54542	South Africa		Nature Reserve	UNK	0	8.55
Africa	M.M. Schoenfeld Private Nature Reserve	14.6962	South Africa		Nature Reserve	UNK	0	8.53
Africa	Mount Everest Game Lodge	9.77776	South Africa		Nature Reserve	UNK	0	8.51
Africa	Dahliafleur Natural Reserve	8.48947	Ivory Coast		Partial Natural Reserve	IV	0	8.49
Africa	River Gambia	9.51571	Gambia		National Park	II	0	8.47
Africa	Mangroove	8.45024	Tanzania		Forest Reserve	UNK	0	8.45
Africa	Denyau Shelterbelt	8.55957	Ghana		Forest Reserve	UNK	0	8.44
Africa	Kangwamaula	8.31294	Zambia		Forest Reserve	UNK	0	8.31
Africa	Wonderkloof Nature Reserve	8.27839	South Africa		Forest Nature Reserve	UNK	0	8.28
Africa	Meibae Community Conservancy	1016.22	Kenya		Community Nature Reserve	UNK	0	8.27
Africa	Mwachi	8.23051	Kenya		Forest Reserve	UNK	0	8.23
Africa	Chiradzulu	8.17946	Malawi		Forest Reserve	UNK	0	8.18
Africa	Boschkop Private Nature Reserve	8.14921	South Africa		Nature Reserve	UNK	0	8.15
Africa	Dire-Gerbicha	28.0243	Democratic Republic of Congo		National Forest Priority Area	UNK	0	8.09
Africa	Ngoya Forest Reserve	38.9406	South Africa		Nature Reserve	UNK	0	8.02
Africa	Nsube	8.59557	Uganda		Forest Reserve	UNK	0	7.93
Africa	Hou Moed Private Nature Reserve	7.82691	South Africa		Nature Reserve	UNK	0	7.83
Africa	Wag 'n Bietjie Private Nature Reserve	7.80508	South Africa		Nature Reserve	UNK	0	7.81
Africa	Philip Wulfsohn Private Nature Reserve	7.72581	South Africa		Nature Reserve	UNK	0	7.73
Africa	Auch Macoy Game Reserve	11.2194	South Africa		Nature Reserve	UNK	0	7.71
Africa	Forest Reserve Name Unknown (ZMB) No.32	8.83111	Zambia		Forest Reserve	UNK	0	7.67
Africa	Borana	119.074	Democratic Republic of Congo		Controlled Hunting Area	VI	0	7.59
Africa	Chitope	9.39555	Zambia		Forest Reserve	UNK	0	7.54
Africa	Ikorongo G.R.	639.486	Tanzania		Game reserve	UNK	0	7.54
Africa	Doornfontein Private Reserve	36.0264	South Africa		Nature Reserve	UNK	0	7.53
Africa	Vyeboom Private Nature Reserve	7.53078	South Africa		Nature Reserve	UNK	0	7.53
Africa	Wagendrift Public Resort Nature Reserve	7.46928	South Africa		Nature Reserve	UNK	0	7.47
Africa	Kiagu	7.45366	Kenya		Forest Reserve	UNK	0	7.45
Africa	Wof-Washa	132.084	Democratic Republic of Congo		National Forest Priority Area	UNK	0	7.44
Africa	Pangawe East	7.42544	Tanzania		Forest Reserve	UNK	0	7.43
Africa	Forest Reserve Name Unknown (ZMB) No.63	7.3624	Zambia		Forest Reserve	UNK	0	7.36
Africa	Name Unknown No. 4	7.33186	Tanzania		Forest Reserve	UNK	0	7.33
Africa	Nooitgedacht Private Nature Reserve	7.32439	South Africa		Nature Reserve	UNK	0	7.32
Africa	Mduna Royal Game Reserve	74.9424	South Africa		Nature Reserve	UNK	0	7.07
Africa	Rahama	37.406	Nigeria		Forest Reserve	UNK	0	7.04
Africa	Kabore-Tambi	1515.7	Burkina Faso		National Park	II	0	7.03
Africa	Réserve Naturelle d'Intérêt Communautaire de la Somone	7.0199	Senegal		Ramsar Site, Wetland of International Importance	V	0	7.02
Africa	Nyungwe	1018.62	Rwanda		National Park	IV	0	6.96
Africa	Fana Private Nature Reserve	6.90053	South Africa		Nature Reserve	UNK	0	6.9
Africa	Blue Crane Nature Reserve	6.77519	South Africa		Nature Reserve	UNK	0	6.78
Africa	Foret de Wélor	47.2198	Senegal		Forest Reserve	UNK	0	6.76
Africa	Nimbia	10.0954	Nigeria		Forest Reserve	UNK	0	6.73
Africa	Beesland Private Nature Reserve	6.69891	South Africa		Nature Reserve	UNK	0	6.7
Africa	Arzona Private Nature Reserve	6.69332	South Africa		Nature Reserve	UNK	0	6.69
Africa	Ntazu	6.68134	Tanzania		Forest Reserve	UNK	0	6.68
Africa	Adoru	332.394	Nigeria		Forest Reserve	UNK	0	6.64
Africa	John Cairns Private Nature Reserve	12.6934	South Africa		Nature Reserve	UNK	0	6.61
Africa	Thuuri	6.53331	Kenya		Forest Reserve	UNK	0	6.53
Africa	Dampia Range	24.9762	Ghana		Forest Reserve	UNK	0	6.46
Africa	Cloudy Creek Bird Sanctuary and Nature Reserve	6.45317	South Africa		Nature Reserve	UNK	0	6.45
Africa	Burunge WMA	939.117	Tanzania		Wildlife management area	UNK	0	6.44
Africa	Kawetire Mbeya peak range	6.40052	Tanzania		Forest Plantation	UNK	0	6.4
Africa	Kawetire Ipinda range	6.39253	Tanzania		Forest Plantation	UNK	0	6.39
Africa	Kindoroko	6.36413	Tanzania		Forest Reserve	UNK	0	6.36
Africa	Mtama	6.30192	Tanzania		Forest Reserve	UNK	0	6.3
Africa	Bosbok Game Reserve	6.2657	South Africa		Nature Reserve	UNK	0	6.27
Africa	Forest Reserve Name Unknown (ZMB) No.17	6.21311	Zambia		Forest Reserve	UNK	0	6.21
Africa	Oliewenberg Reserve	21.1322	South Africa		Nature Reserve	UNK	0	6.18
Africa	Mpushini Protected Environment	6.16863	South Africa		Protected Environment	UNK	0	6.17
Africa	Klipriviersberg Nature Reserve	6.11352	South Africa		Nature Reserve	UNK	0	6.11
Africa	Dalton Private Reserve	6.09007	South Africa		Nature Reserve	UNK	0	6.09
Africa	Burnside Private Nature Reserve	6.00375	South Africa		Nature Reserve	UNK	0	6
Africa	Lodelise Private Nature Reserve	6.00343	South Africa		Nature Reserve	UNK	0	6
Africa	Meru Sakila Range	5.99833	Tanzania		Forest Plantation	UNK	0	6
Africa	Kieiga	5.96299	Kenya		Forest Reserve	UNK	0	5.96
Africa	Kahe II	5.93452	Tanzania		Forest Reserve	UNK	0	5.93
Africa	Réserve naturelle du Rusizi	85.0501	Burundi		National Park	II	0	5.89
Africa	Richards Bay Game Reserve	13.2343	South Africa		Nature Reserve	UNK	0	5.86
Africa	Forest Reserve (Name unknown1)	6.36202	Sierra Leone		Forest Reserve	UNK	0	5.79
Africa	Longuza_Kihuhwi Range	5.77977	Tanzania		Forest Plantation	UNK	0	5.78
Africa	Kalulu Hills	49.9965	Malawi		Forest Reserve	UNK	0	5.58
Africa	Mkewe	6.25533	Tanzania		Forest Reserve	UNK	0	5.57
Africa	Simbo_Bagamoyo	5.54705	Tanzania		Forest Reserve	UNK	0	5.55
Africa	Krantzkloof Nature Reserve	5.49635	South Africa		Nature Reserve	UNK	0	5.5
Africa	Dodoma Reservoir	5.44954	Tanzania		Forest Reserve	UNK	0	5.45
Africa	Fanies Trots Private Nature Reserve	15.297	South Africa		Nature Reserve	UNK	0	5.44
Africa	Ololua	5.96595	Kenya		Forest Reserve	UNK	0	5.34
Africa	Mongu	5.29867	Zambia		Forest Reserve	UNK	0	5.3
Africa	North Makere	114.584	Tanzania		Forest Reserve	UNK	0	5.26
Africa	Lourensa Game Farm	6.81224	South Africa		Nature Reserve	UNK	0	5.25
Africa	Mefou	10.9988	Cameroon		National Park	II	0	5.22
Africa	Mufundwa 'B'	72.1283	Zambia		Forest Reserve	UNK	0	5.22
Africa	Starvation Creek Nature Reserve	5.214	South Africa		Forest Nature Reserve	UNK	0	5.21
Africa	Kilombe Hill	32.2957	Kenya		Forest Reserve	UNK	0	5.19
Africa	Wellington Private Nature Reserve	5.16516	South Africa		Nature Reserve	UNK	0	5.17
Africa	Groenkloof Nature Reserve	5.15883	South Africa		Nature Reserve	UNK	0	5.16
Africa	Mkusu	42.6412	Tanzania		Forest Reserve	IV	0	5.14
Africa	Kirmin Nunkuchu	5.10873	Nigeria		Forest Reserve	UNK	0	5.11
Africa	Forest Reserve Name Unknown (ZMB) No.54	5.07797	Zambia		Forest Reserve	UNK	0	5.08
Africa	Monavale Wetland	5.07701	Zimbabwe		Ramsar Site, Wetland of International Importance	UNK	0	5.08
Africa	Grootvalley Protected Environment	5.05671	South Africa		Protected Environment	UNK	0	5.06
Africa	Semunya	7.17851	Uganda		Forest Reserve	UNK	0	4.99
Africa	Mbale	18.0501	Uganda		Forest Reserve	UNK	0	4.92
Africa	Lekki	4.8966	Nigeria		Strict Nature Reserve	Ia	0	4.9
Africa	Sekondi Waterworks (Blocks II and III)	4.89143	Ghana		Forest Reserve	UNK	0	4.89
Africa	Mangroove	4.86908	Tanzania		Forest Reserve	UNK	0	4.87
Africa	Acet	4.814	Uganda		Forest Reserve	UNK	0	4.81
Africa	Blesbok Private Nature Reserve	10.7172	South Africa		Nature Reserve	UNK	0	4.78
Africa	Eastern Mau	658.206	Kenya		Forest Reserve	UNK	0	4.72
Africa	Ajupane	4.71063	Uganda		Forest Reserve	UNK	0	4.71
Africa	Krugerdam Private Nature Reserve	4.68773	South Africa		Nature Reserve	UNK	0	4.69
Africa	Erfdeel Private Nature Reserve	12.9993	South Africa		Nature Reserve	UNK	0	4.65
Africa	Mpanga	10.1261	Uganda		Forest Reserve	UNK	0	4.64
Africa	Buyange	4.59329	Tanzania		Forest Reserve	UNK	0	4.59
Africa	West Petauke	3172.95	Zambia		Game Management Area	VI	0	4.58
Africa	Nadagi	4.56811	Uganda		Forest Reserve	UNK	0	4.57
Africa	Hlathikulu Nature Reserve	12.1191	South Africa		Nature Reserve	UNK	0	4.56
Africa	Buffalo Valley	4.53842	South Africa		Nature Reserve	UNK	0	4.54
Africa	Aparabi Shelterbelt	17.5975	Ghana		Forest Reserve	UNK	0	4.52
Africa	Nakuru	4.51533	Kenya		Forest Reserve	UNK	0	4.52
Africa	Rubare	4.48242	Tanzania		Forest Plantation	UNK	0	4.48
Africa	Sanga River	238.314	Nigeria		Forest Reserve	UNK	0	4.47
Africa	Somerset Private Nature Reserve	74.9093	South Africa		Nature Reserve	UNK	0	4.45
Africa	Bill Barnes Crane and Oribi Nature Reserve	4.43957	South Africa		Nature Reserve	UNK	0	4.44
Africa	National Park Bicuar	7727.92	Angola		National Park	II	0	4.42
Africa	Groenfontein Private Nature Reserve	5.64881	South Africa		Nature Reserve	UNK	0	4.38
Africa	Lubaga	4.38421	Tanzania		Forest Reserve	UNK	0	4.38
Africa	Highlands Reserve	28.866	South Africa		Nature Reserve	UNK	0	4.36
Africa	Mwabvi Wildlife Reserve	344.229	Malawi		Wildlife Reserve	IV	0	4.34
Africa	Miengwe	73.6837	Zambia		Forest Reserve	UNK	0	4.33
Africa	Forest Reserve Name Unknown (NGA) No.48	4.28351	Nigeria		Forest Reserve	UNK	0	4.28
Africa	Forest Reserve Name Unknown (ZMB) No.25	4.20521	Zambia		Forest Reserve	UNK	0	4.21
Africa	Okavu - Reru	4.16985	Uganda		Forest Reserve	UNK	0	4.17
Africa	Glen Garriff Game Farm	4.13195	South Africa		Nature Reserve	UNK	0	4.13
Africa	Ohaji	11.0718	Nigeria		Forest Reserve	UNK	0	4.08
Africa	Namyoya	3.9993	Uganda		Forest Reserve	UNK	0	4
Africa	Naivasha Wildlife Sanctuary (East Part)	3.99036	Kenya		National Sanctuary	UNK	0	3.99
Africa	Doelen Private Nature Reserve	3.98417	South Africa		Nature Reserve	UNK	0	3.98
Africa	Kahama dam	40.7213	Tanzania		Forest Reserve	UNK	0	3.96
Africa	Mangroove	3.94949	Tanzania		Forest Reserve	UNK	0	3.91
Africa	Bugonzi	3.85254	Uganda		Forest Reserve	UNK	0	3.85
Africa	Albasu	3.80707	Nigeria		Forest Reserve	UNK	0	3.81
Africa	Timau	3.78617	Kenya		Forest Reserve	UNK	0	3.79
Africa	Akpaka	3.73366	Nigeria		Forest Reserve	UNK	0	3.73
Africa	Ihoho	4.73948	Tanzania		Forest Reserve	UNK	0	3.68
Africa	Boslaagte Private Nature Reserve	3.67303	South Africa		Nature Reserve	UNK	0	3.67
Africa	Bergkraal Reserve	8.26259	South Africa		Nature Reserve	UNK	0	3.66
Africa	Otjituuo	6133.48	Namibia		Communal Conservancy	UNK	0	3.65
Africa	Wag-'n-Bietjie No.2 Private Nature Reserve	3.84351	South Africa		Nature Reserve	UNK	0	3.6
Africa	Schuinshoogte Game Farm	10.6351	South Africa		Nature Reserve	UNK	0	3.59
Africa	Malabvi	110.815	Malawi		Forest Reserve	UNK	0	3.5
Africa	LM Safaris Nature Reserve	3.47752	South Africa		Nature Reserve	UNK	0	3.48
Africa	Jubiya	47.6818	Uganda		Forest Reserve	UNK	0	3.45
Africa	Kirmin Agyaga	3.44427	Nigeria		Forest Reserve	UNK	0	3.44
Africa	Lake Eteza Nature Reserve	3.4287	South Africa		Nature Reserve	UNK	0	3.43
Africa	Longuza	24.4192	Tanzania		Forest Plantation	UNK	0	3.42
Africa	Diepsloot Nature Reserve	22.9869	South Africa		Nature Reserve	UNK	0	3.38
Africa	Vugiri	3.37733	Tanzania		Forest Reserve	IV	0	3.38
Africa	Isiamaigbo	3.57108	Nigeria		Forest Reserve	UNK	0	3.34
Africa	Kalangai	5.92787	Tanzania		Forest Reserve	UNK	0	3.31
Africa	Forest Reserve Name Unknown (ZMB) No.53	3.27739	Zambia		Forest Reserve	UNK	0	3.28
Africa	Otamiri River	173.41	Nigeria		Forest Reserve	UNK	0	3.26
Africa	Arweny	3.23358	Uganda		Forest Reserve	UNK	0	3.23
Africa	Tumba-Lediima	7462.69	Democratic Republic of Congo		Nature Reserve	UNK	0	3.22
Africa	Chewore	3399.62	Zimbabwe		Safari Area	VI	0	3.18
Africa	Mangalisa	6715.58	Tanzania		Forest Reserve	IV	0	3.18
Africa	Kaiso	3.11906	Uganda		Forest Reserve	UNK	0	3.12
Africa	Kalama Community Wildlife Conservancy	3.1227	Kenya		Community Nature Reserve	UNK	0	3.12
Africa	Umhloti Nature Reserve	15.614	South Africa		Nature Reserve	UNK	0	3.11
Africa	Kanakantapa South	3.0653	Zambia		Forest Reserve	VI	0	3.07
Africa	Long'isont	3.05185	Tanzania		Forest Reserve	UNK	0	3.05
Africa	Longuza Kolekole Range	3.03322	Tanzania		Forest Plantation	UNK	0	3.03
Africa	Walumwanyi	3.02554	Uganda		Forest Reserve	UNK	0	3.03
Africa	Gung - Gung	3.01648	Uganda		Forest Reserve	UNK	0	3.02
Africa	Mangroove	2.97836	Tanzania		Forest Reserve	UNK	0	2.96
Africa	Munte	2.95838	Zambia		Forest Reserve	UNK	0	2.96
Africa	Malagarasi-Muyovozi Wetlands	2.91951	Tanzania		Ramsar Site, Wetland of International Importance	UNK	0	2.92
Africa	Nelspruit Nature Reserve	2.9148	South Africa		Nature Reserve	UNK	0	2.91
Africa	Mt. Kenya	589.594	Kenya		National Park	II	0	2.9
Africa	Kasala	2.89246	Uganda		Forest Reserve	UNK	0	2.89
Africa	West Uru	2.88109	Uganda		Forest Reserve	UNK	0	2.88
Africa	Enseleni Nature Reserve	2.87254	South Africa		Nature Reserve	UNK	0	2.87
Africa	Wabitembe	2.85322	Uganda		Forest Reserve	UNK	0	2.85
Africa	Gumbiro	2.8193	Tanzania		Forest Reserve	UNK	0	2.82
Africa	Ol Lentille Conservancy	107.208	Kenya		Community Nature Reserve	UNK	0	2.82
Africa	Dalmanuthaa Game Reserve	6.0319	South Africa		Nature Reserve	UNK	0	2.71
Africa	Nakaga	2.69162	Uganda		Forest Reserve	UNK	0	2.69
Africa	Kikongoloi	2.68076	Tanzania		Forest Reserve	UNK	0	2.68
Africa	Aminakulu	2.61591	Uganda		Forest Reserve	UNK	0	2.62
Africa	Kamwalla I	63.9343	Tanzania		Forest Reserve	IV	0	2.62
Africa	Kinyo	2.60596	Uganda		Forest Reserve	UNK	0	2.61
Africa	Moor Park Nature Reserve	2.60823	South Africa		Nature Reserve	UNK	0	2.61
Africa	Aloro	2.60137	Uganda		Forest Reserve	UNK	0	2.6
Africa	Lukoka Hill	2.60469	Tanzania		Forest Reserve	UNK	0	2.6
Africa	Onekokeo	2.58514	Uganda		Forest Reserve	UNK	0	2.59
Africa	Blesbokfontein Private Nature Reserve	2.57338	South Africa		Nature Reserve	UNK	0	2.57
Africa	Ajuka	2.56412	Uganda		Forest Reserve	UNK	0	2.56
Africa	Chyulu Hills	733.175	Kenya		National Park	II	0	2.55
Africa	Degeya	2.51764	Uganda		Forest Reserve	UNK	0	2.52
Africa	Abuje	2.50477	Uganda		Forest Reserve	UNK	0	2.5
Africa	Vikonje	2.4968	Tanzania		Forest Reserve	UNK	0	2.5
Africa	Red Hill Nature Reserve	2.49247	South Africa		Nature Reserve	UNK	0	2.49
Africa	Aminkec	2.466	Uganda		Forest Reserve	UNK	0	2.47
Africa	Die Skoen Private Nature Reserve	15.4046	South Africa		Nature Reserve	UNK	0	2.47
Africa	Dombeya Private Nature Reserve	2.46933	South Africa		Nature Reserve	UNK	0	2.47
Africa	Lul Opio	2.47343	Uganda		Forest Reserve	UNK	0	2.47
Africa	Andros Private Nature Reseve	3.22274	South Africa		Nature Reserve	UNK	0	2.46
Africa	Apworocero	2.37582	Uganda		Forest Reserve	UNK	0	2.38
Africa	Lusaka South	23.9311	Zambia		Forest Reserve	UNK	0	2.38
Africa	Mulombola	4.61882	Zambia		Forest Reserve	UNK	0	2.37
Africa	Embakasi	6.46	Kenya		Forest Reserve	UNK	0	2.35
Africa	Mana Pools National Park, Sapi and Chewore Safari Areas	2.33236	Zimbabwe		World Heritage Site (natural or mixed)	NA	0	2.33
Africa	Forest Reserve Name Unknown (ZMB) No.19	2.46962	Zambia		Forest Reserve	UNK	0	2.32
Africa	Naivasha Wildlife Sanctuary (West Part)	2.28704	Kenya		National Sanctuary	UNK	0	2.29
Africa	Tweefontein Private Nature Reserve	9.84327	South Africa		Nature Reserve	UNK	0	2.29
Africa	Serendipidie Private Nature Reserve	14.9001	South Africa		Nature Reserve	UNK	0	2.23
Africa	Kulo - Obia	2.12914	Uganda		Forest Reserve	UNK	0	2.13
Africa	Kenze	3.83644	Kenya		Forest Reserve	UNK	0	2.08
Africa	Nabanga	4.63161	Uganda		Forest Reserve	UNK	0	2.07
Africa	Kyemundu	2.04992	Kenya		Forest Reserve	UNK	0	2.05
Africa	Mangroove	2.0284	Tanzania		Forest Reserve	UNK	0	2.03
Africa	Witbank Nature Reserve	2.03282	South Africa		Nature Reserve	UNK	0	2.03
Africa	Forest Reserve Name Unknown (ZMB) No.82	1.99576	Zambia		Forest Reserve	UNK	0	2
Africa	Monduli	87.1818	Tanzania		Forest Reserve	UNK	0	2
Africa	Kwizu	29.8232	Tanzania		Forest Reserve	UNK	0	1.99
Africa	Pangawe West	1.97131	Tanzania		Forest Reserve	UNK	0	1.97
Africa	Gulosilo	36.4681	Tanzania		Forest Reserve	UNK	0	1.96
Africa	Kitasi	2.79328	Uganda		Forest Reserve	UNK	0	1.96
Africa	Zirimiti	9.12833	Uganda		Forest Reserve	UNK	0	1.95
Africa	Kalilele	1.93324	Zambia		Forest Reserve	UNK	0	1.93
Africa	Franklin Private Nature Reserve	1.91867	South Africa		Nature Reserve	UNK	0	1.92
Africa	Namazingiri	2.14194	Uganda		Forest Reserve	UNK	0	1.89
Africa	Forest Reserve Name Unknown (ZMB) No.57	1.86888	Zambia		Forest Reserve	UNK	0	1.87
Africa	Atungulo	1.85297	Uganda		Forest Reserve	UNK	0	1.85
Africa	De Kuilen Private Nature Reserve	4.43541	South Africa		Nature Reserve	UNK	0	1.85
Africa	Nabukonge	1.85092	Uganda		Forest Reserve	UNK	0	1.85
Africa	Mwamapalala	0.632933	Tanzania		Forest Reserve	UNK	0	1.81
Africa	Faille de Nyakazu	4.26258	Burundi		Nature Monument	III	0	1.79
Africa	iSimangaliso Wetland Park	2520.76	South Africa		World Heritage Site (natural or mixed)	NA	0	1.78
Africa	Forest Reserve Name Unknown (ZMB) No.24	1.75883	Zambia		Forest Reserve	UNK	0	1.76
Africa	Kileo East	1.74331	Tanzania		Forest Reserve	III	0	1.74
Africa	Naludugavu	1.74035	Uganda		Forest Reserve	UNK	0	1.74
Africa	Katabalalu	13.4195	Uganda		Forest Reserve	UNK	0	1.73
Africa	Kabulego	1.68609	Uganda		Forest Reserve	UNK	0	1.69
Africa	Lukolo	1.6739	Uganda		Forest Reserve	UNK	0	1.67
Africa	Bottero's Private Nature Reserve	4.95848	South Africa		Nature Reserve	UNK	0	1.66
Africa	Lusitu Headwaters	296.479	Zambia		Forest Reserve	UNK	0	1.65
Africa	Dianne Private Nature Reserve	4.59553	South Africa		Nature Reserve	UNK	0	1.64
Africa	St Lucia System	1392.84	South Africa		Ramsar Site, Wetland of International Importance	UNK	0	1.63
Africa	Mwanzogisengi	1.62375	Tanzania		Forest Reserve	UNK	0	1.62
Africa	Chutes de Karera	1.64675	Burundi		Nature Monument	III	0	1.59
Africa	Goedehoop Nature Reserve	13.2262	South Africa		Nature Reserve	UNK	0	1.59
Africa	Forest Reserve Name Unknown (ZMB) No.71	1.58267	Zambia		Forest Reserve	UNK	0	1.58
Africa	Franko Private Nature Reserve	16.4067	South Africa		Nature Reserve	UNK	0	1.57
Africa	Nyonga	5800.57	Tanzania		Forest Reserve	UNK	0	1.57
Africa	Gweri	1.55956	Uganda		Forest Reserve	UNK	0	1.56
Africa	Alice Glöckner Nature Reserve	1.55402	South Africa		Nature Reserve	UNK	0	1.55
Africa	Namagaza	1.53897	Uganda		Forest Reserve	UNK	0	1.54
Africa	Forest Reserve Name Unknown (NGA) No.46	1.53182	Nigeria		Forest Reserve	UNK	0	1.53
Africa	Zone Humide d'Ebogo	32.0235	Cameroon		Ramsar Site, Wetland of International Importance	UNK	0	1.5
Africa	Achalla	1.4591	Nigeria		Forest Reserve	UNK	0	1.46
Africa	St. Lucia Game Park	377.528	South Africa		Nature Reserve	UNK	0	1.46
Africa	Manka	1.45266	Tanzania		Forest Reserve	UNK	0	1.45
Africa	Kifu	1.4436	Uganda		Forest Reserve	UNK	0	1.44
Africa	Malabigambo	1.44208	Uganda		Forest Reserve	UNK	0	1.44
Africa	Kahe I	1.42491	Tanzania		Forest Reserve	UNK	0	1.42
Africa	Muguga	1.42367	Kenya		Forest Reserve	UNK	0	1.42
Africa	Muni	1.42086	Nigeria		Forest Reserve	UNK	0	1.42
Africa	Zasm Falls Nature Reserve	1.41948	South Africa		Nature Reserve	UNK	0	1.42
Africa	Kavunda	1.40431	Uganda		Forest Reserve	UNK	0	1.4
Africa	Dargle Nature Reserve	3.06392	South Africa		Nature Reserve	UNK	0	1.38
Africa	Forest Reserve Name Unknown (ZMB) No.15	2.69824	Zambia		Forest Reserve	UNK	0	1.38
Africa	Munesa-Shashemene	1005.45	Democratic Republic of Congo		National Forest Priority Area	UNK	0	1.36
Africa	Mwiri	1.34954	Uganda		Forest Reserve	UNK	0	1.35
Africa	Dechidan Stream	7.26832	Ghana		Forest Reserve	UNK	0	1.33
Africa	Mutai	2.62233	Uganda		Forest Reserve	UNK	0	1.33
Africa	Kasonke	1.31742	Uganda		Forest Reserve	UNK	0	1.32
Africa	Kifunvwe	1.89066	Uganda		Forest Reserve	UNK	0	1.29
Africa	Neung South	25.2727	Ghana		Forest Reserve	UNK	0	1.26
Africa	Faerie Glen Nature Reserve	1.25415	South Africa		Nature Reserve	UNK	0	1.25
Africa	Wonderboom Nature Reserve	1.24835	South Africa		Nature Reserve	UNK	0	1.25
Africa	Anyara	1.23572	Uganda		Forest Reserve	UNK	0	1.24
Africa	Kafweko	40.6912	Zambia		Forest Reserve	UNK	0	1.21
Africa	Kamwalla II	1.20891	Tanzania		Forest Reserve	IV	0	1.21
Africa	Walulumbu	1.19971	Uganda		Forest Reserve	UNK	0	1.2
Africa	Mangroove	1.18881	Tanzania		Forest Reserve	UNK	0	1.19
Africa	Igoma Logala	1.15704	Tanzania		Forest Reserve	UNK	0	1.16
Africa	Bulijjo	1.13694	Uganda		Forest Reserve	UNK	0	1.14
Africa	Mayefiya	1.13688	Tanzania		Forest Reserve	UNK	0	1.14
Africa	Lul Kayonga	1.10899	Uganda		Forest Reserve	UNK	0	1.11
Africa	Mizpah Safaris	8.7675	South Africa		Nature Reserve	UNK	0	1.11
Africa	Forest Reserve Name Unknown (ZMB) No.62	17.9874	Zambia		Forest Reserve	UNK	0	1.08
Africa	Karkloof Nature Reserve	2.14066	South Africa		Nature Reserve	UNK	0	1.07
Africa	Manwa	2.79715	Uganda		Forest Reserve	UNK	0	1.04
Africa	Namafuma	1.03283	Uganda		Forest Reserve	UNK	0	1.03
Africa	Réserve de Muyange	1.03219	Burundi		Protected Landscape	UNK	0	1.03
Africa	Awang	1.64971	Uganda		Forest Reserve	UNK	0	1.02
Africa	Rocky Drift Private Nature Reserve	2.49822	South Africa		Nature Reserve	UNK	0	1.02
Africa	Rondebult Nature Reserve	0.995426	South Africa		Nature Reserve	UNK	0	1
Africa	Koko Hill	0.988437	Tanzania		Forest Reserve	Ib	0	0.99
Africa	Nakonde	0.992074	Zambia		Forest Reserve	UNK	0	0.99
Africa	Sola Dam	0.991305	Tanzania		Forest Reserve	UNK	0	0.99
Africa	Poroto Ridge	111.725	Tanzania		Forest Reserve	UNK	0	0.96
Africa	Kyirira	0.936476	Uganda		Forest Reserve	UNK	0	0.94
Africa	Isililo	0.929721	Tanzania		Forest Reserve	UNK	0	0.93
Africa	Queen Elizabeth Park Nature Reserve	0.933039	South Africa		Nature Reserve	UNK	0	0.93
Africa	Foret de Bandia	104.554	Senegal		Forest Reserve	UNK	0	0.92
Africa	Mulundu	0.917649	Uganda		Forest Reserve	UNK	0	0.92
Africa	Uyovu	188.735	Tanzania		Forest Reserve	UNK	0	0.92
Africa	Nyamilanga Hill	0.887837	Tanzania		Forest Reserve	UNK	0	0.89
Africa	Namasiga - Kidimbuli	4.74434	Uganda		Forest Reserve	UNK	0	0.88
Africa	Mwangilye	0.866962	Tanzania		Forest Reserve	UNK	0	0.87
Africa	Derdepoort Nature Reserve	0.856844	South Africa		Nature Reserve	UNK	0	0.86
Africa	Nyandira	0.860485	Tanzania		Forest Reserve	UNK	0	0.86
Africa	Mwatunge Hill	0.854545	Tanzania		Forest Reserve	UNK	0	0.85
Africa	Phatakalle Private Nature Reserve	2.18916	South Africa		Nature Reserve	UNK	0	0.83
Africa	Lake Duluti	0.820726	Tanzania		Forest Reserve	UNK	0	0.82
Africa	Kalungu	24.8723	Uganda		Forest Reserve	UNK	0	0.78
Africa	Rhenosterpoort Nature Reserve	9.99361	South Africa		Nature Reserve	UNK	0	0.77
Africa	Dengwini Forest Reserve	0.761869	South Africa		Nature Reserve	UNK	0	0.76
Africa	Ndola	22.4171	Zambia		Forest Reserve	UNK	0	0.75
Africa	Mpala	0.716744	Kenya		Community Conservancy	UNK	0	0.72
Africa	James Wakelin Grassland Nature Reserve	0.690802	South Africa		Nature Reserve	UNK	0	0.69
Africa	Kitivo North	0.690508	Tanzania		Forest Reserve	UNK	0	0.69
Africa	Middelfontein Game Reserve	5.99509	South Africa		Nature Reserve	UNK	0	0.69
Africa	Nambuga	0.678989	Uganda		Forest Reserve	UNK	0	0.68
Africa	Sola	0.680583	Tanzania		Forest Reserve	UNK	0	0.68
Africa	Pajimu	1.67109	Uganda		Forest Reserve	UNK	0	0.67
Africa	Akanda	411.054	Gabon		National Park	UNK	0	0.66
Africa	Obel	2.34296	Uganda		Forest Reserve	UNK	0	0.66
Africa	Mfulikilo	0.644118	Tanzania		Forest Reserve	UNK	0	0.64
Africa	Mwamapalala	0.125518	Tanzania		Forest Reserve	UNK	0	0.63
Africa	Ankasa River	326.407	Ghana		Forest Reserve	UNK	0	0.61
Africa	Kumbu	0.614689	Uganda		Forest Reserve	UNK	0	0.61
Africa	Mangroove	0.605156	Tanzania		Forest Reserve	UNK	0	0.61
Africa	Palmiet Nature Reserve	0.612752	South Africa		Nature Reserve	UNK	0	0.61
Africa	Nguluka	0.601331	Tanzania		Forest Reserve	UNK	0	0.6
Africa	Wantagalala	2.29712	Uganda		Forest Reserve	UNK	0	0.6
Africa	Daisy Private Nature Reserve	1.48269	South Africa		Nature Reserve	UNK	0	0.58
Africa	Kingongoro	0.582068	Tanzania		Forest Reserve	UNK	0	0.58
Africa	Mangroove	0.584187	Tanzania		Forest Reserve	UNK	0	0.58
Africa	Ilonganjaula	0.561908	Tanzania		Forest Reserve	UNK	0	0.56
Africa	Namasagali	0.548098	Uganda		Forest Reserve	UNK	0	0.55
Africa	Omodoi	0.546864	Uganda		Forest Reserve	UNK	0	0.55
Africa	Kaya Ribe	0.752776	Kenya		Not Reported	UNK	0	0.54
Africa	Sakila	0.525888	Tanzania		Forest Reserve	UNK	0	0.53
Africa	North Park Nature Reserve	0.509652	South Africa		Nature Reserve	UNK	0	0.51
Africa	Zone d'Intérêt Cynégétique de Flawa	749.015	Mali		Hunting Area	VI	0	0.51
Africa	Die Bos Nature Reserve	0.499868	South Africa		Nature Reserve	UNK	0	0.5
Africa	False Bay Park	11.9214	South Africa		Nature Reserve	UNK	0	0.48
Africa	Gbele	540.354	Ghana		Game Production Reserve	VI	0	0.47
Africa	Forest Reserve Name Unknown (ZMB) No.42	14.1566	Zambia		Forest Reserve	UNK	0	0.46
Africa	Kantale	0.441765	Tanzania		Forest Reserve	UNK	0	0.44
Africa	Kibwezi	0.444194	Tanzania		Forest Reserve	UNK	0	0.44
Africa	Mamboya	0.44137	Tanzania		Forest Reserve	Ib	0	0.44
Africa	Mangroove	6.4009	Tanzania		Forest Reserve	UNK	0	0.44
Africa	Melville Koppies Nature Reserve	0.429316	South Africa		Nature Reserve	UNK	0	0.43
Africa	Mwamapuli	0.434066	Tanzania		Forest Reserve	UNK	0	0.43
Africa	Nenyunka	622.973	Zimbabwe		Wildlife Management Area	UNK	0	0.42
Africa	Bwiregi	0.807745	Tanzania		Forest Reserve	UNK	0	0.41
Africa	Mafifi	0.413437	Tanzania		Forest Reserve	UNK	0	0.41
Africa	Buyonga	0.404553	Tanzania		Forest Reserve	UNK	0	0.4
Africa	Aburiburi	0.394884	Uganda		Forest Reserve	UNK	0	0.39
Africa	Hebangwe	0.383333	Tanzania		Forest Reserve	UNK	0	0.38
Africa	Kanjaza	3.18161	Uganda		Forest Reserve	UNK	0	0.38
Africa	Kitivo South	0.3758	Tanzania		Forest Reserve	UNK	0	0.38
Africa	Name Unknown - Forest Reserve 5	7.47533	Uganda		Forest Reserve	UNK	0	0.38
Africa	Ongino	0.363344	Uganda		Forest Reserve	UNK	0	0.36
Africa	Burko	5.39799	Tanzania		Forest Reserve	UNK	0	0.35
Africa	Mwanzogisengi	0.32647	Tanzania		Forest Reserve	UNK	0	0.33
Africa	Matale	0.324691	Uganda		Forest Reserve	UNK	0	0.32
Africa	Spioenkop Public Resort Nature Reserve	37.7755	South Africa		Nature Reserve	UNK	0	0.32
Africa	Dawn Valley Private Nature Reserve	0.302543	South Africa		Nature Reserve	UNK	0	0.3
Africa	Nyabasi	0.299549	Tanzania		Forest Reserve	UNK	0	0.3
Africa	Kumi	0.294755	Uganda		Forest Reserve	UNK	0	0.29
Africa	Mangroove	2.38783	Tanzania		Forest Reserve	UNK	0	0.29
Africa	Aduku	0.284844	Uganda		Forest Reserve	UNK	0	0.28
Africa	Avalon Private Nature Reserve	0.514014	South Africa		Nature Reserve	UNK	0	0.28
Africa	Hupanga	0.266017	Tanzania		Forest Reserve	UNK	0	0.27
Africa	Nkachu-Ituku	3.92797	Nigeria		Forest Reserve	UNK	0	0.27
Africa	Bassi	0.250211	Tanzania		Forest Reserve	UNK	0	0.25
Africa	Kamnarok	0.236635	Kenya		National Reserve	UNK	0	0.24
Africa	Name Unknown - Forest Reserve 6	0.234647	Uganda		Forest Reserve	UNK	0	0.23
Africa	Simatelele	145.666	Zimbabwe		Wildlife Management Area	UNK	0	0.23
Africa	Shambalai	0.22229	Tanzania		Forest Reserve	UNK	0	0.22
Africa	South Viphya	1550.45	Malawi		Forest Reserve	UNK	0	0.22
Africa	Achwera	0.214356	Uganda		Forest Reserve	UNK	0	0.21
Africa	Bubulo	0.205637	Uganda		Forest Reserve	UNK	0	0.21
Africa	Kachumbala	0.211597	Uganda		Forest Reserve	UNK	0	0.21
Africa	Ziba	0.210009	Tanzania		Forest Reserve	UNK	0	0.21
Africa	Bugembe	0.204327	Uganda		Forest Reserve	UNK	0	0.2
Africa	Kolonyi	0.198946	Uganda		Forest Reserve	UNK	0	0.2
Africa	Nakasenyi	0.202776	Uganda		Forest Reserve	UNK	0	0.2
Africa	Bukigai	0.188832	Uganda		Forest Reserve	UNK	0	0.19
Africa	KAngolangho	0.18794	Tanzania		Forest Reserve	UNK	0	0.19
Africa	Konga	0.187315	Tanzania		Forest Reserve	UNK	0	0.19
Africa	Mombo	0.19053	Tanzania		Forest Reserve	UNK	0	0.19
Africa	Subin Shelterbelt	27.4238	Ghana		Forest Reserve	UNK	0	0.19
Africa	Kamachya	0.178925	Uganda		Forest Reserve	UNK	0	0.18
Africa	Sambasha	0.176304	Tanzania		Forest Reserve	UNK	0	0.18
Africa	Bala	0.165496	Uganda		Forest Reserve	UNK	0	0.17
Africa	Beaulieu Bird Sanctuary	0.161562	South Africa		Nature Reserve	UNK	0	0.16
Africa	Bukedea	0.157675	Uganda		Forest Reserve	UNK	0	0.16
Africa	Icheme	0.160551	Uganda		Forest Reserve	UNK	0	0.16
Africa	Logiri	0.159526	Uganda		Forest Reserve	UNK	0	0.16
Africa	Mwakulu	0.149556	Tanzania		Forest Reserve	UNK	0	0.15
Africa	Ngarusambu	0.140378	Tanzania		Forest Reserve	UNK	0	0.14
Africa	Amaich (Ginnery)	0.131626	Uganda		Forest Reserve	UNK	0	0.13
Africa	Austin Roberts Bird Sanctuary	0.113436	South Africa		Nature Reserve	UNK	0	0.11
Africa	Kyakumpi	0.105276	Uganda		Forest Reserve	UNK	0	0.11
Africa	Lushoto	0.111654	Tanzania		Forest Reserve	UNK	0	0.11
Africa	Roodewal Nature Reserve	6.04426	South Africa		Forest Nature Reserve	UNK	0	0.11
Africa	Aber	0.0989121	Uganda		Forest Reserve	UNK	0	0.1
Africa	Atura	0.0978073	Uganda		Forest Reserve	UNK	0	0.1
Africa	Bata	0.0963812	Uganda		Forest Reserve	UNK	0	0.1
Africa	Dokolo	0.0953188	Uganda		Forest Reserve	UNK	0	0.1
Africa	Glen Austinpan Bird Sanctuary	0.0993767	South Africa		Nature Reserve	UNK	0	0.1
Africa	Kiutu	0.0952569	Tanzania		Forest Reserve	UNK	0	0.1
Africa	Namasale	0.101676	Uganda		Forest Reserve	UNK	0	0.1
Africa	Nebbi	0.0997448	Uganda		Forest Reserve	UNK	0	0.1
Africa	Karee Nature Reserve	0.0930577	South Africa		Nature Reserve	UNK	0	0.09
Africa	Prieskakoppie Nature Reserve	0.0946984	South Africa		Nature Reserve	UNK	0	0.09
Africa	Alik	0.0816171	Uganda		Forest Reserve	UNK	0	0.08
Africa	Cwero	0.0782673	Uganda		Forest Reserve	UNK	0	0.08
Africa	Kateta	2.45631	Uganda		Forest Reserve	UNK	0	0.08
Africa	Chegere	0.0678738	Uganda		Forest Reserve	UNK	0	0.07
Africa	Groenkloof National Park	0.0681678	South Africa		National Park	UNK	0	0.07
Africa	Hell's Gate	66.4969	Kenya		National Park	II	0	0.07
Africa	Lower Orashi River	39.8099	Nigeria		Forest Reserve	UNK	0	0.07
Africa	Doreen Clark Nature Reserve	0.0581674	South Africa		Nature Reserve	UNK	0	0.06
Africa	Mulenga	67.8045	Zambia		Forest Reserve	UNK	0	0.06
Africa	Soni Public Land	0.363094	Tanzania		Forest Reserve	UNK	0	0.06
Africa	Alido	0.0470857	Uganda		Forest Reserve	UNK	0	0.05
Africa	Anyeke	0.048254	Uganda		Forest Reserve	UNK	0	0.05
Africa	Ebi Shelterbelt River	17.5568	Ghana		Forest Reserve	UNK	0	0.05
Africa	Forest Reserve Name Unknown (ZMB) No.18	4.53052	Zambia		Forest Reserve	UNK	0	0.05
Africa	KwembAngola	0.0515389	Tanzania		Forest Reserve	UNK	0	0.05
Africa	Labongo	0.049357	Uganda		Forest Reserve	UNK	0	0.05
Africa	Nakawa Forestry Research	0.0504812	Uganda		Forest Reserve	UNK	0	0.05
Africa	Skelmwater Nature Reserve	0.040844	South Africa		Forest Nature Reserve	UNK	0	0.04
Africa	Banda Nursery	0.0237721	Uganda		Forest Reserve	UNK	0	0.02
Africa	Busumbu	0.0809802	Uganda		Forest Reserve	UNK	0	0.02
Africa	Hammans Private Nature Reserve	12.2165	South Africa		Nature Reserve	UNK	0	0.02
Africa	Harold Johnson Nature Reserve	1.04597	South Africa		Nature Reserve	UNK	0	0.02
Africa	Paicho	0.0229746	Uganda		Forest Reserve	UNK	0	0.02
Africa	Strydenburg Aalwynprag Nature Reserve	0.0210627	South Africa		Nature Reserve	UNK	0	0.02
Africa	Achaba	0.0123523	Uganda		Forest Reserve	UNK	0	0.01
Africa	Flovin Mauken Private Nature Reserve	12.5846	South Africa		Nature Reserve	UNK	0	0.01
Africa	Foret de l'Anambe	28.1309	Senegal		Forest Reserve	UNK	0	0.01
Africa	Frank Struben Bird Sanctuary	0.0138917	South Africa		Nature Reserve	UNK	0	0.01
Africa	Kihanga	0.563318	Tanzania		Forest Reserve	UNK	0	0.01
Africa	Mutufu	1.35111	Uganda		Forest Reserve	UNK	0	0.01
Africa	Ngai	0.012313	Uganda		Forest Reserve	UNK	0	0.01
Africa	Tinus Eyssell Private Nature Reserve	0.00964807	South Africa		Nature Reserve	UNK	0	0.01
Africa	Zinge	0.0944231	Tanzania		Forest Reserve	UNK	0	0.01
Nepal	Chitwan - Buffer Zone	729.843	Nepal		National Park - Buffer Zone	VI	48.1596	453.735	Designated
Nepal	Chitwan	1213	Nepal		National Park	II	40.247	704.734	Designated
Nepal	Suklaphanta	391.817	Nepal		Wildlife Reserve	IV	22.673	280.546	Designated
Nepal	Koshi Tappu - Buffer Zone	172.679	Nepal		Wildlife Reserve - Buffer Zone	VI	16.0729	118.145	Designated
Nepal	Bara	198.634	Nepal		Conservation Area	Not Reported	15.7735	198.634	Proposed
Nepal	Parsa - Buffer Zone	298.197	Nepal		Wildlife Reserve - Buffer Zone	VI	6.01142	32.4687	Designated
Nepal	Valmiki	400.651	India		Sanctuary	IV	4.87458	105.11	Designated
Nepal	Suklaphanta - Buffer Zone	291.84	Nepal		Wildlife Reserve - Buffer Zone	VI	3.00297	218.757	Designated
Nepal	Parsa	557.199	Nepal		Wildlife Reserve	IV	2.29888	107.215	Designated
Nepal	Koshi Tappu	149.355	Nepal		Wildlife Reserve	IV	1.59259	114.797	Designated
Nepal	Katarniaghat	396.797	India		Sanctuary	IV	0	244.773	Designated
Nepal	Dudhwa	716.448	India		National Park	II	0	194.626	Designated
Nepal	Bardia - Buffer Zone	555.464	Nepal		National Park - Buffer Zone	VI	0	80.3636	Designated
Nepal	Banke - Buffer Zone	327.103	Nepal		National Park - Buffer Zone	VI	0	51.4863	Designated
Nepal	Sohagibarwa	425.234	India		Sanctuary	IV	0	42.2341	Designated
Nepal	Banke	567.913	Nepal		National Park	II	0	39.9319	Designated
Nepal	Bardia	896.458	Nepal		National Park	II	0	17.046	Designated
Nepal	Krishnasar	16.7024	Nepal		Conservation Area	VI	0	16.7024	Designated
Nepal	Sohelwa	367.503	India		Sanctuary	IV	0	4.50904	Designated
